# Supplementary material for: Functional and molecular characterization of suicidality factors using phenotypic and genome-wide data
Source: Mol Psychiatry. 2023 Jan 6;28(3):1064–71. doi: 10.1038/s41380-022-01929-5 (PMC10005939; doi:10.1038/s41380-022-01929-5)
Supplement: Supplementary file 2 — Supplementary Data Tables [file 41380_2022_1929_MOESM2_ESM.xlsx]

## Sheet: S1. gSEM h2
Trait	Liability h2	se	z	p
AS	0.0334	0.02	1.67	0.0989255
ASH	0.0538	0.0123	4.37398	2.7958e-05
TSH	0.0292	0.0065	4.49231	1.65462e-05
TLNWL	0.0219	0.0045	4.86667	2.87011e-06

## Sheet: S2. gSEM rg
	AS	ASH	TSH
ASH	0.4904 (0.2637)
TSH	0.8536 (0.2848)	0.5598 (0.1654)
TLNWL	0.6375 (0.2417)	0.4888 (0.17)	0.8542 (0.1548)

## Sheet: S3. gSEM common factor model
Model 1: common factor of AS + ASH + TSH + TLNWL
lhs	op	rhs	Unstandardized_Estimate	Unstandardized_SE	Standardized_Est	Standardized_SE	p_value
F1	=~	AS	0.148343	0.0368191	0.812173	0.201583	5.60214e-05
F1	=~	ASH	0.131989	0.033535	0.568968	0.144561	8.29034e-05
F1	=~	TSH	0.17439	0.0301518	1.02046	0.176436	7.30655e-09
F1	=~	TLNWL	0.123125	0.0226202	0.831894	0.152833	5.23423e-08
AS	~~	AS	0.0113553	0.0197127	0.340375	0.590892	0.564591
ASH	~~	ASH	0.0363932	0.0123287	0.676275	0.229098	0.00315817
TSH	~~	TSH	-0.00120701	0.00972572	-0.0413295	0.333018	0.901232
TLNWL	~~	TLNWL	0.00674591	0.00522723	0.307952	0.238624	0.196865
Model 1 adjusted to constrain Heywood case
CFAofEFA <- 'F1 =~ NA*AS + ASH + TSH + TLNWL
+ F1~~1*F1
+ TSH ~~ a*TSH
+ a > .001'
Model Fit
	chisq	df	p_chisq	AIC	CFI	SRMR
	0.209715	2	0.900453	16.2097	1	0.0242013
lhs	op	rhs	Unstandardized_Estimate	Unstandardized_SE	Standardized_Genotype	Standardized_Genotype_SE	Standardized_All	p_value
F1	=~	AS	0.148796	0.0369567	0.813651	0.202002	0.813651	5.66752e-05
F1	=~	ASH	0.133208	0.0336735	0.571965	0.14489	0.571965	7.62531e-05
F1	=~	TSH	0.169628	0.0295463	1.00481	0.174406	0.999505	9.40679e-09
F1	=~	TLNWL	0.12507	0.0228531	0.839252	0.153688	0.839252	4.42997e-08
TSH	~~	TSH	0.00100002	0.00926307	0.00100008	0.323962	0.000989558	0.914029
AS	~~	AS	0.0112206	0.0197426	0.337972	0.591393	0.337972	0.569801
ASH	~~	ASH	0.0360697	0.0123733	0.672857	0.229563	0.672856	0.00355541
TLNWL	~~	TLNWL	0.00626312	0.00533776	0.295656	0.241391	0.295656	0.240651
F1	~~	F1	1	1	1	NA
Model 2: common factor of ASH + TSH + TLNWL
Model Fit
	chisq	df	p_chisq	AIC	CFI	SRMR
	3.1354	2	0.208524	19.1354	0.999506	0.0245204
lhs	op	rhs	Unstandardized_Estimate	Unstandardized_SE	Standardized_Est	Standardized_SE	p_value
F1	=~	ASH	0.143361	0.028259	0.61799	0.121817	3.91389e-07
F1	=~	TSH	0.163584	0.0201682	0.957222	0.118016	5.02135e-16
F1	=~	TLNWL	0.125904	0.0154862	0.850668	0.104632	4.28965e-16
ASH	~~	ASH	0.0332619	0.0112254	0.618088	0.208595	0.00304563
TSH	~~	TSH	0.0024452	0.00501217	0.0837258	0.171621	0.625654
TLNWL	~~	TLNWL	0.00605396	0.00320385	0.276364	0.146256	0.0588131
F1	~~	F1	1	1	1	NA

## Sheet: S4. GWS SNP comparison
					Strawbridge et al.			S-factor (this study)
SNP	CHR	POS	A1	A2	BETA	SE	P	BETA	SE	P	zdiff	pdiff
rs62535711	9	37174829	T	C	0.105	0.018	1.29e-08	0.054	0.019	0.004	1.94861	0.0513
rs598046	11	99516468	T	G	0.053	0.009	1.07e-08	0.038	0.011	0.000534	1.0554	0.2912
rs7989250	13	64900801	A	C	-0.052	0.009	3.49e-08	-0.03	0.01	0.003	-1.63525	0.102

## Sheet: S5. effect_size_dist
Table 5A
Trait	πc	σ2	α	πc_se	σ2_se	α_se
Suicidality	0.00502378	7.22463e-06	4.02639e-07	0.00202943	2.10696e-06	1.02957e-07
S_factor	0.00991266	1.35755e-06	4.93863e-07	0.0013596	2.37394e-07	5.03609e-08
Height (Yengo)	0.00703467	7.46461e-05	2.24719e-06	0.000326879	4.25507e-06	6.07486e-08
Broad Depression (Levey)	0.0158371	3.25588e-06	2.16425e-07	0.0012288	2.11897e-07	1.77754e-08
Table 5B
Trait	SNPs_at_500k	lower_500k	upper_500k	SNPs_at_1mil	lower_1mil	upper_1mil	SNPs_at_5mil	lower_5mil	upper_5mil
Suicidality	59.9234	15	139	308.369	138.925	482	1995.45	1181.97	3182
S_factor	0.274304	0	2	4.08365	0	18	538.891	208	1117.25
Height (Yengo)	2851.4	2678.95	3030.05	3998.36	3731	4191	5861.1	5398.98	6391.48
Broad Depression (Levey)	13.0871	5	23	139.581	99	186.025	3217.29	2953.95	3474.03
Table 5C
Trait	var_500k	lower_500k	upper_500k	var_1mil	lower_1mil	upper_1mil	var_5mil	lower_5mil	upper_5mil
Suicidality	0.00289233	0.000473228	0.00906559	0.0107303	0.00342751	0.0200199	0.0325081	0.026024	0.0258447
S_factor	3.17462e-06	7.75686e-07	1.24853e-05	4.85993e-05	1.16323e-05	0.000167817	0.00363626	0.00192293	0.00563214
Height (Yengo)	0.473939	0.461061	0.484806	0.526451	0.520608	0.531261	0.558684	0.558043	0.559201
Broad Depression (Levey)	0.000364121	0.00022182	0.000574232	0.00316735	0.00219986	0.00436908	0.0335099	0.0306322	0.0360943

## Sheet: S6. partitioned_ldsc
	Suicidality LDSC						S-factor LDSC						S-factor gSEM S-LDSC (all indicators)				S-factor gSEM S-LDSC (AS removed)				Zdiff for Suiicidality LDSC Compared to:			Zdiff for S-factor LDSC		Zdiff for S-factor gSEM S-LDSC compared to:
Genomic Partition	Enrichment	Enrichment_std_error	Enrichment_p	Coefficient	Coefficient_std_error	Coefficient_z-score	Enrichment	Enrichment_std_error	Enrichment_p	Coefficient	Coefficient_std_error	Coefficient_z-score	Z Smooth	Enrichment	Enrichment_std_error	Enrichment_p	Z Smooth	Enrichment	Enrichment_std_error	Enrichment_p	S-factor LDSC	S-factor gSEM S-LDSC	S-factor gSEM S-LDSC minus AS	S-factor gSEM S-LDSC	S-factor gSEM S-LDSC minus AS	S-factor gSEM S-LDSC minus AS
Conserved_Primate_phastCons46wayL2	15.0917	7.53025	0.0464948	9.56913e-08	5.93499e-08	1.61232	18.2143	6.94737	0.010941	7.47705e-08	3.74433e-08	1.9969	1.95099	7.16088	8.68861	0.239139	0.691381	26.1063	9.74879	0.00500723	-0.304782	0.689772	-0.894163	0.993598	-0.659262	-1.45079
DHS_TrynkaL2	-0.686336	2.10917	0.426549	-3.16701e-08	2.81742e-08	-1.12408	-3.63506	2.31214	0.0310527	-3.89358e-08	1.97653e-08	-1.96991	2.38305	0.151869	2.67608	0.624352	2.36837	1.6635	2.86875	0.408547	0.942193	-0.245999	-0.659943	-1.07079	-1.43806	-0.38531
non_synonymousL2	25.0683	16.1118	0.128032	1.35946e-07	1.16549e-07	1.16642	36.4765	17.1672	0.0338529	1.43615e-07	7.70513e-08	1.86389	2.22941	42.4384	19.5456	0.0169991	2.22149	17.5134	21.8847	0.225255	-0.484556	-0.685746	0.278001	-0.229177	0.681768	0.849456
Conserved_LindbladTohL2	10.7596	6.01489	0.0888174	1.05762e-07	6.17208e-08	1.71355	12.5112	5.65411	0.0368	7.46486e-08	3.7923e-08	1.96843	0	7.21188	7.0463	0.189002	0	9.38189	7.51298	0.132285	-0.212183	0.382938	0.143149	0.586573	0.332802	-0.210675
Repressed_HoffmanL2	1.61811	0.597035	0.292809	-2.69056e-09	7.80806e-09	-0.344587	2.12886	0.606445	0.0389436	-6.17563e-09	5.04148e-09	-1.22496	0.632113	2.05116	0.743306	0.0786562	0.573048	2.04651	0.778976	0.0895635	-0.600162	-0.45422	-0.436498	0.0809922	0.0834103	0.0043155
Transcr_HoffmanL2	0.0558705	0.747708	0.19202	-1.77037e-09	6.21859e-09	-0.284689	-0.312425	0.695746	0.0419877	-3.84967e-09	4.31495e-09	-0.892169	1.44647	0.117177	0.918296	0.831817	1.41924	0.163287	0.968601	0.806161	0.360602	-0.0517703	-0.0877853	-0.372887	-0.398893	-0.0345466
H3K4me3_peaks_TrynkaL2	8.47649	4.3476	0.059631	5.71032e-08	3.79515e-08	1.50464	8.78805	4.51964	0.0625032	5.27118e-08	2.50229e-08	2.10655	1.2704	9.35749	4.83529	0.041955	1.18633	3.78245	5.64777	0.311126	-0.0496804	-0.135487	0.658597	-0.0860349	0.691997	0.74985
Promoter_UCSCL2	3.62114	2.50667	0.290968	6.7474e-09	1.90569e-08	0.354066	6.19604	2.96873	0.0649583	2.39819e-08	1.39152e-08	1.72344	1.27177	7.05418	3.55131	0.0441182	1.34048	6.66609	3.7485	0.0653227	-0.662704	-0.789776	-0.675247	-0.185393	-0.0983022	0.0751573
MAFbin9L2	2.09633	0.741103	0.105874	1.1391e-08	4.73188e-09	2.40728	1.98381	0.717314	0.144345	6.49409e-09	3.2126e-09	2.02144	1.02066	2.45532	0.880073	0.049101	1.15439	2.56267	0.907319	0.0425085	0.1091	-0.312014	-0.39806	-0.415293	-0.500476	-0.0849262
BivFlnkL2	13.8037	6.94051	0.0410568	7.76063e-08	4.24213e-08	1.82942	11.6309	5.91326	0.0642869	3.93838e-08	2.51222e-08	1.56769	1.29233	8.94867	7.77856	0.153422	1.20046	8.90612	8.04775	0.162951
UTR_5_UCSCL2	20.8428	12.0573	0.0749856	1.1902e-07	7.28591e-08	1.63357	19.3662	12.169	0.110463	6.90243e-08	4.95957e-08	1.39174	1.56859	15.8873	13.1995	0.129689	1.41103	19.3101	11.8882	0.0617575
PromoterFlanking_HoffmanL2	19.6097	10.2575	0.0504506	1.11219e-07	6.2718e-08	1.77332	14.9893	9.3174	0.119294	4.88727e-08	3.80472e-08	1.28453	0.28027	6.89911	11.3142	0.301048	0	21.5848	13.2908	0.060715
GERP.RSsup4L2	12.5518	12.102	0.33139	4.71444e-08	9.51421e-08	0.495516	16.7682	11.1472	0.14114	4.53153e-08	5.69793e-08	0.795294	1.04659	14.4417	13.7879	0.164806	0.759351	1.95113	16.1995	0.47659
Human_Promoter_Villar_ExACL2	16.7529	11.0775	0.132859	1.13381e-07	7.76706e-08	1.45977	14.6216	10.7121	0.19656	7.01822e-08	4.84777e-08	1.44772	1.00516	7.92172	12.4277	0.288778	0.960573	11.2465	13.9824	0.231837
CTCF_HoffmanL2	1.97143	5.65468	0.862773	7.92391e-09	3.70198e-08	0.214045	-6.42528	5.84561	0.201123	-2.22801e-08	2.45702e-08	-0.906795	1.6428	-1.52486	7.32094	0.634908	1.62043	-0.341148	8.39337	0.563475
Ancient_Sequence_Age_Human_PromoterL2	-8.95434	13.4127	0.447735	-8.60797e-08	9.6914e-08	-0.888207	-14.4203	13.0268	0.219272	-7.93522e-08	5.84088e-08	-1.35857	1.99818	-6.032	15.8852	0.671	2.07429	-9.38909	16.6318	0.733901
Ancient_Sequence_Age_Human_EnhancerL2	9.85189	11.0697	0.402223	2.36076e-08	7.13627e-08	0.330812	13.4152	10.8722	0.237344	3.87826e-08	4.53134e-08	0.855875	1.17925	8.67256	12.4695	0.269177	0.284842	9.86383	14.5061	0.270586
Coding_UCSCL2	6.23219	5.71544	0.343173	-9.05611e-08	7.01076e-08	-1.29174	7.86092	6.13013	0.250349	-5.67297e-08	4.09908e-08	-1.38396	1.54776	4.88271	7.71028	0.30728	1.54777	9.21316	8.02079	0.152921
FetalDHS_TrynkaL2	1.04553	3.1621	0.988476	2.13815e-09	2.90363e-08	0.0736372	-2.60032	3.23409	0.25205	-8.65004e-09	1.84837e-08	-0.467981	1.63713	0.202567	4.01236	0.578769	1.59773	1.37703	4.13309	0.463658
MAFbin7L2	2.37129	0.823745	0.0759398	1.2867e-08	5.48868e-09	2.34427	1.81759	0.724476	0.253102	5.74228e-09	3.46312e-09	1.65812	0.720009	0.84901	0.995607	0.560271	0.722106	1.52898	1.16145	0.324394
MAFbin6L2	-0.514374	0.679247	0.0208808	-5.90776e-09	4.48808e-09	-1.31632	0.238198	0.667492	0.278055	-8.28554e-10	3.0932e-09	-0.267863	1.36927	0.066019	0.775456	0.885788	0.497589	0.185359	0.833093	0.835926
H3K4me1_peaks_TrynkaL2	-0.173113	1.70648	0.489092	-2.22612e-08	1.87072e-08	-1.18998	-0.806885	1.72798	0.279767	-1.66837e-08	1.23103e-08	-1.35527	1.17564	-0.233634	2.05652	0.725702	1.255	1.42019	2.2099	0.4246
MAFbin3L2	-0.0517113	0.630415	0.0751839	-3.4432e-09	3.99441e-09	-0.862005	0.387074	0.589634	0.29356	-3.36496e-10	2.66693e-09	-0.126174	1.22576	0.462191	0.865655	0.73279	1.50653	0.38402	0.929028	0.746347
H3K27ac_HniszL2	1.21238	0.269832	0.446285	3.49046e-09	5.27728e-09	0.661413	1.26391	0.274375	0.342055	1.56257e-09	3.62871e-09	0.430613	1.16089	1.04461	0.466508	0.461905	1.12154	1.42707	0.492232	0.192802
MAFbin10L2	0.629604	0.570285	0.512372	2.12465e-09	4.26496e-09	0.498165	0.570195	0.464186	0.354878	5.08341e-10	2.37898e-09	0.21368	1.25512	0.676559	0.659895	0.687982	0.666854	-0.200416	0.705889	0.955488
H3K4me1_TrynkaL2	1.25628	0.599789	0.670708	8.37752e-09	9.97496e-09	0.839854	1.48295	0.583871	0.415886	1.1696e-08	6.94447e-09	1.68421	0.791072	1.53689	0.759004	0.23967	0.152725	1.34637	0.790301	0.330593
TFBS_ENCODEL2	2.86503	1.80485	0.287411	1.57312e-08	1.43315e-08	1.09767	-0.316627	1.75918	0.447997	1.99016e-09	9.49191e-09	0.209669	1.39339	-0.198411	2.25054	0.70281	1.39009	0.597679	2.59541	0.561594
Enhancer_HoffmanL2	-2.69366	3.18259	0.235983	-5.01214e-08	2.33578e-08	-2.14581	-1.11961	3.04436	0.473691	-1.65654e-08	1.40394e-08	-1.17992	1.03377	-1.48539	3.85706	0.740334	0.708162	-0.643543	4.15248	0.653873
H3K27ac_PGC2L2	1.32128	0.672617	0.635184	3.57684e-10	7.83852e-09	0.0456316	0.611442	0.642561	0.535839	-2.11132e-09	4.97504e-09	-0.424383	0.882777	0.0273165	0.870255	0.868152	0.840666	0.941631	1.02985	0.522599
Human_Enhancer_VillarL2	2.85928	2.48661	0.447431	1.52791e-08	2.41393e-08	0.632956	2.41838	2.37913	0.549721	9.81817e-09	1.51826e-08	0.646673	0.239382	1.89284	2.88866	0.378628	0	0.956643	3.42031	0.505057
DGF_ENCODEL2	-0.966799	2.27287	0.378353	-2.10869e-08	2.01866e-08	-1.0446	-0.306279	2.23792	0.556845	-6.11713e-09	1.25026e-08	-0.489268	0.893459	0.346277	2.86543	0.590232	0.880972	-0.321509	3.40435	0.651059
WeakEnhancer_HoffmanL2	-3.43179	6.77567	0.511184	-2.32788e-08	4.49452e-08	-0.517938	-2.71935	6.51597	0.563796	-6.62095e-09	2.79493e-08	-0.236892	1.05545	-0.940289	7.05445	0.608359	1.03713	-0.394246	7.7399	0.571478
MAFbin4L2	1.26121	0.644088	0.684838	5.15194e-09	4.88214e-09	1.05526	1.29561	0.546583	0.586871	3.54132e-09	2.74862e-09	1.2884	1.0727	1.06364	0.775888	0.467316	1.01857	0.808295	0.835814	0.590707
Conserved_Mammal_phastCons46wayL2	1.42378	6.22538	0.945816	-1.2819e-07	7.60463e-08	-1.68568	3.83346	6.06322	0.643131	-6.8074e-08	5.02889e-08	-1.35366	0	-0.593952	7.73937	0.581586	0	-0.32321	8.07235	0.565103
DHS_peaks_TrynkaL2	1.32429	2.9384	0.911993	3.52231e-08	3.94181e-08	0.893577	-0.0437024	2.85647	0.715542	3.81674e-08	2.43919e-08	1.56475	1.11764	2.29827	3.71941	0.363525	0.893096	-0.0900383	3.98973	0.607655
H3K9ac_TrynkaL2	2.0483	1.34587	0.427662	7.88809e-10	1.59216e-08	0.0495432	1.42048	1.29994	0.745233	3.7666e-09	9.90879e-09	0.380127	0.299445	0.950885	1.71337	0.511434	0.085075	0.178389	1.94209	0.663872
MAFbin1L2	0.356693	0.548267	0.218652	-1.23299e-09	4.27693e-09	-0.288288	0.78217	0.758753	0.771438	1.23483e-09	4.03054e-09	0.306369	3.15695	0.216578	0.847724	0.822295	3.15699	0.289038	0.927468	0.778329
synonymousL2	5.84326	17.7067	0.781981	-9.01977e-09	1.38945e-07	-0.0649159	5.66998	18.9289	0.803633	2.10581e-09	9.64327e-08	0.0218371	1.7737	5.99618	24.6958	0.419838	0.0702832	17.7084	26.4216	0.26357
Intron_UCSCL2	1.09085	0.243302	0.708508	3.45291e-09	2.15511e-09	1.6022	1.05322	0.228153	0.815293	2.5172e-09	1.23455e-09	2.03897	0.665032	0.948282	0.380834	0.554011	0.407101	0.931612	0.409512	0.566314
MAFbin2L2	1.50206	0.606233	0.407238	6.29663e-09	4.52257e-09	1.39227	1.12805	0.556334	0.818227	2.72429e-09	2.86645e-09	0.950405	0.182331	1.15675	0.855268	0.427292	0.187158	0.890251	0.895723	0.548759
MAFbin5L2	1.01725	0.585266	0.976475	3.84048e-09	4.26571e-09	0.900314	0.873272	0.588416	0.829121	1.81817e-09	2.93614e-09	0.619237	1.49297	0.724024	0.737212	0.645928	1.45655	0.724985	0.950775	0.613806
H3K9ac_peaks_TrynkaL2	3.81013	4.21731	0.498953	5.73914e-09	3.95572e-08	0.145085	0.187782	4.53749	0.85732	-1.41371e-08	2.77259e-08	-0.509886	0.296452	-0.476371	5.91885	0.598488	0.298148	-1.89251	6.60223	0.669347
Human_Promoter_VillarL2	2.18607	4.05118	0.770999	-4.66646e-08	3.45519e-08	-1.35057	1.72457	4.05244	0.858667	-1.41671e-08	2.12161e-08	-0.667754	1.77456	3.26346	5.2791	0.334049	1.40037	-0.192295	5.84624	0.580801
SuperEnhancer_HniszL2	0.889274	0.376396	0.765197	-3.90775e-09	4.49193e-09	-0.86995	0.937368	0.389982	0.870857	-3.08794e-09	3.05048e-09	-1.01228	1.36641	0.504693	0.619007	0.788192	1.3363	0.388822	0.639862	0.830254
H3K4me3_TrynkaL2	2.35525	1.31353	0.290141	-8.37715e-09	1.43208e-08	-0.584965	1.21498	1.33196	0.871291	-1.01421e-08	9.00085e-09	-1.12679	0.547824	0.448423	1.66538	0.629754	0.499691	0.205733	1.97579	0.656158
MAFbin8L2	1.32162	0.640911	0.61779	6.27923e-09	4.82639e-09	1.30102	0.904983	0.589164	0.87161	1.95681e-09	2.93402e-09	0.66694	2.52394	0.684823	0.858094	0.643302	2.06568	-0.0354519	0.850482	0.888291
UTR_3_UCSCL2	1.803	5.72215	0.888313	2.69027e-08	6.66931e-08	0.403382	1.84987	5.59303	0.879314	1.77619e-08	3.55538e-08	0.499578	1.39324	5.75866	7.41085	0.260397	1.31532	5.47451	7.48161	0.274897
TSS_HoffmanL2	3.01379	4.86763	0.676241	-2.98205e-08	3.64392e-08	-0.818363	1.23998	4.99877	0.961673	-1.51028e-08	2.37262e-08	-0.636545	4.57388	-0.524811	6.66928	0.590423	4.47626	-9.52745	7.1302	0.93009
Enhancer_AnderssonL2	-3.69857	14.236	0.741142	-3.05348e-08	9.18405e-08	-0.332477	0.468493	12.2137	0.965191	6.68304e-10	5.15211e-08	0.0129715	0.943085	-0.717841	15.8686	0.543103	0.964954	9.72781	17.159	0.305501
Conserved_Vertebrate_phastCons46wayL2	1.09182	4.66486	0.984299	-3.27858e-08	3.94592e-08	-0.830879	0.945664	4.59511	0.990548	-3.72866e-08	2.50272e-08	-1.48984	0.505803	-2.10651	5.75722	0.705259	0	-0.953546	6.13674	0.624885

## Sheet: S7. rg w mental health
Trait	PMID	rg_sfactor	se_sfactor	z_sfactor	p_sfactor	fdr_sfactor	rg_suicidality	se_suicidality	z_suicidality	p_suicidality	fdr_suicidality	z_diff	p_diff	fdr_diff
TLNWL	30745170	0.9405	0.0427	22.0349	1.3342e-107	2.0013e-106	0.8701	0.05	17.4182	6.0075e-68	9.01125e-67	-1.07069	0.2843	0.992
TSH	30745170	0.9692	0.0427	22.7072	3.8025e-114	1.14075e-112	0.9889	0.0535	18.4697	3.6238e-76	1.08714e-74	0.287797	0.7735	0.992
ASH	30745170	0.6638	0.1077	6.1645	7.0693e-10	4.24158e-09	0.6793	0.0938	7.2415	4.4367e-13	2.66202e-12	0.108528	0.9135	0.992
AS	30745170	0.8028	0.2167	3.704	0.0002	0.000545455	0.8647	0.2113	4.0932	4.2549e-05	9.819e-05	0.204516	0.838	0.992
Broad depression	34045744	0.4402	0.047	9.3579	8.1307e-21	8.1307e-20	0.4281	0.0424	10.1039	5.3102e-24	5.3102e-23	-0.191156	0.8484	0.992
Neuroticism	27089181	0.508	0.0638	7.9629	1.6802e-15	1.26015e-14	0.4801	0.06051	7.934	2.124e-15	1.593e-14	-0.317293	0.751	0.992
Subjective Well-Being	27089181	-0.5292	0.0879	6.0173	1.7737e-09	8.8685e-09	-0.5219	0.07901	-6.606	3.952e-11	1.976e-10	0.0617647	0.9508	0.992
Educational Attainment	30038396	0.2258	0.0418	5.4075	6.391e-08	2.739e-07	0.2109	0.0404	5.2233	1.7575e-07	7.53214e-07	-0.256311	0.7977	0.992
Anorexia nervosa	31308545	-0.3162	0.0742	-4.2623	2.0231e-05	6.74367e-05	-0.3152	0.06672	-4.724	2.308e-06	8.655e-06	0.0100215	0.992	0.992
Hyperarousal	33510476	0.22111	0.0578	3.8252	0.00013065	0.00039195	0.2473	0.0532	4.6473	3.3636e-06	1.1212e-05	0.333392	0.7389	0.992
MVP PCL Score	33510476	0.2023	0.0579	3.4927	0.0005	0.00125	0.2308	0.0534	4.3203	1.5581e-05	4.6743e-05	0.361835	0.7175	0.992
Avoidance	33510476	0.20705	0.0612	3.3835	0.00071579	0.00165182	0.2416	0.057	4.2398	2.2371e-05	6.10118e-05	0.413116	0.6795	0.992
Eudcation Years	30038396	0.20752	0.0482	4.3051	1.6693e-05	6.25987e-05	0.1953	0.0466	4.1875	2.8199e-05	7.04975e-05	-0.18227	0.8553	0.992
Schizophrenia	35396580	0.1401	0.0482	2.907	0.0036	0.0072	0.175	0.041	3.964	7.371e-05	0.00015795	0.551525	0.5813	0.992
Reexperiencing	33510476	0.1545	0.0609	2.5348	0.011251	0.0198547	0.1786	0.0568	3.1435	0.0016697	0.0033394	0.289396	0.7723	0.992
Generalized Anxiety Disorder	31906708	0.175	0.0712	2.4578	0.014	0.0221053	0.1914	0.06401	2.991	0.002785	0.00499976	0.171292	0.8639	0.992
Cognitive Performance	30038396	0.16001	0.0532	3.0056	0.002651	0.00568071	0.1466	0.0491	2.9853	0.0028332	0.00499976	-0.185234	0.8531	0.992
Extraversion	21173776	-0.27822	0.1079	-2.5776	0.0099478	0.0186521	-0.2794	0.001	-2.7906	0.0052615	0.00876917	-0.0109356	0.9913	0.992
Risk Tolerance	30643258	0.1446	0.0578	2.5017	0.0124	0.0206667	0.1397	0.05691	2.455	0.01409	0.02151	-0.0604083	0.9518	0.992
Problematic Alcohol Use	32451486	0.0997	0.0559	1.7843	0.0744	0.106286	0.1275	0.05208	2.449	0.01434	0.02151	0.363869	0.7159	0.992
Suicide Attempt in SCZ, 2019	31164008	0.4985	0.2277	2.1888	0.0286	0.0429	0.4682	0.2087	2.244	0.02484	0.0354857	-0.0980983	0.9219	0.992
OCD	28761083	0.1647	0.1047	1.5733	0.1157	0.144625	0.1965	0.0976	2.0134	0.0441	0.0601364	0.222167	0.8242	0.992
Openness	21173776	0.25532	0.1527	1.6722	0.09448	0.123235	0.2691	0.1396	1.9277	0.053897	0.0703004	0.0666039	0.9469	0.992
PTSD Case/Control	33510476	0.12256	0.0728	1.6827	0.092437	0.123235	0.1287	0.0707	1.8207	0.06859	0.0857375	0.0605041	0.9518	0.992
Risky Behavior	30643258	0.0508	0.0555	0.9146	0.3604	0.43248	0.08368	0.05215	1.605	0.1086	0.13032	0.43174	0.6659	0.992
Tourette Syndrome	30818990	0.0812	0.0963	0.8431	0.3992	0.460615	0.1013	0.09091	1.114	0.2651	0.305885	0.151776	0.8793	0.992
Agreeableness	21173776	6.1327e-05	0.3633	0.0002	0.99987	0.99987	-0.2832	0.4486	-0.6313	0.52783	0.586478	-0.4907	0.6236	0.992
Conscientiousness	21173776	0.020044	0.1665	0.1204	0.90417	0.968754	-0.0658	0.156	-0.422	0.673	0.721071	-0.37624	0.7068	0.992
Suicide Attempt in BP, 2019	31164008	0.0117	0.169	0.069	0.945	0.977586	0.02599	0.169	0.1537	0.8778	0.908069	0.0597903	0.9524	0.992
ADHD	30478444	-0.0216	0.0729	-0.2969	0.7665	0.851667	-0.002023	0.06775	-0.02986	0.9762	0.9762	0.196712	0.8441	0.992
Suicide Attempt in MDD, 2019	31164008	underpowered
Suicide Attempt in MDD, BP, SCZ, 2019	31164008	underpowered

## Sheet: S8. tissue enrichment
	Suicidality					S-factor
GTEx v8 Tissue	BETA	BETA_STD	SE	P	FDR	BETA	BETA_STD	SE	P	FDR	z_diff
Brain_Hypothalamus	0.017615	0.030289	0.0080983	0.014818	0.35733	0.011944	0.020504	0.0074522	0.054503	0.55998	0.515295
Brain_Substantia_nigra	0.012421	0.021363	0.0085842	0.073969	0.35733	0.012548	0.021551	0.0078886	0.055853	0.55998	-0.0108934
Brain_Spinal_cord_cervical_c-1	0.0092312	0.016576	0.0086426	0.14275	0.502943	0.011537	0.020692	0.0079219	0.072659	0.55998	-0.196674
Esophagus_Mucosa	0.0091356	0.017647	0.0076021	0.11474	0.442569	0.0099785	0.019258	0.0069383	0.075202	0.55998	-0.081896
Liver	0.0060789	0.010942	0.0063936	0.17087	0.51261	0.0082861	0.014902	0.0057883	0.076151	0.55998	-0.255921
Brain_Caudate_basal_ganglia	0.012713	0.021937	0.0078612	0.05293	0.35733	0.0099337	0.017119	0.0072084	0.0841	0.55998	0.26058
Brain_Hippocampus	0.014602	0.024703	0.007948	0.033104	0.35733	0.010011	0.01691	0.007305	0.085277	0.55998	0.425286
Cells_EBV-transformed_lymphocytes	0.0039721	0.0086661	0.0048878	0.20821	0.562167	0.0060444	0.013183	0.0044639	0.087869	0.55998	-0.313063
Spleen	0.0116	0.022968	0.0072953	0.055918	0.35733	0.0086938	0.017196	0.0066844	0.096705	0.55998	0.293717
Adrenal_Gland	0.0005423	0.001046	0.010104	0.4786	0.99507	0.011217	0.021618	0.00925	0.11264	0.55998	-0.779251
Brain_Putamen_basal_ganglia	0.011106	0.018881	0.0079194	0.080413	0.35733	0.0087617	0.014876	0.0072699	0.11407	0.55998	0.218069
Brain_Nucleus_accumbens_basal_ganglia	0.010686	0.018521	0.0075788	0.079289	0.35733	0.0067537	0.011689	0.0069627	0.16603	0.651009	0.382088
Testis	0.0049344	0.0085058	0.0055715	0.18791	0.53406	0.0049248	0.0084697	0.0050958	0.16692	0.651009	0.00127145
Brain_Amygdala	0.011046	0.018801	0.0078163	0.078811	0.35733	0.0068826	0.011696	0.0071766	0.16878	0.651009	0.392358
Whole_Blood	0.0055214	0.0099783	0.0055975	0.16198	0.51261	0.0045854	0.0082857	0.0051348	0.18593	0.669348	0.123224
Brain_Cerebellar_Hemisphere	0.012063	0.024189	0.0061073	0.024128	0.35733	0.0044056	0.008824	0.0055707	0.21452	0.678996	0.926339
Brain_Cerebellum	0.012687	0.025165	0.0062928	0.021906	0.35733	0.0045181	0.0089523	0.0057361	0.21545	0.678996	0.959374
Brain_Anterior_cingulate_cortex_BA24	0.0098395	0.017365	0.0072046	0.086024	0.35733	0.0046778	0.0082423	0.0066107	0.2396	0.678996	0.527894
Brain_Frontal_Cortex_BA9	0.010214	0.018801	0.0068718	0.068599	0.35733	0.0044202	0.0081238	0.0063046	0.24162	0.678996	0.621269
Brain_Cortex	0.010073	0.018352	0.0071202	0.078595	0.35733	0.0043729	0.0079549	0.006528	0.25148	0.678996	0.590084
Kidney_Cortex	0.0010116	0.0017759	0.009072	0.45561	0.99507	0.0024964	0.0043789	0.0082559	0.38118	0.980177	-0.121048
Small_Intestine_Terminal_Ileum	0.00022485	0.00041296	0.0096383	0.49069	0.99507	0.0019698	0.0036157	0.0088074	0.41151	0.98882	-0.133648
Pancreas	-0.0099026	-0.016554	0.0083863	0.88115	0.99507	-0.00034799	-0.00058107	0.0076602	0.51812	0.98882	-0.841208
Skin_Not_Sun_Exposed_Suprapubic	-0.0036932	-0.0071148	0.0076777	0.68475	0.99507	-0.00081613	-0.0015705	0.0070068	0.54636	0.98882	-0.276792
Pituitary	0.0092658	0.01725	0.0089035	0.14902	0.502943	-0.0017976	-0.0033416	0.0082532	0.58621	0.98882	0.911293
Muscle_Skeletal	-0.008976	-0.016975	0.0069023	0.90326	0.99507	-0.0015492	-0.0029277	0.0063737	0.59602	0.98882	-0.790507
Vagina	-0.0075198	-0.014362	0.010917	0.75453	0.99507	-0.0026655	-0.0050825	0.010015	0.60494	0.98882	-0.327663
Heart_Atrial_Appendage	-0.010549	-0.018927	0.0094196	0.86862	0.99507	-0.0038562	-0.0069112	0.0086226	0.67264	0.98882	-0.524095
Cells_Cultured_fibroblasts	-0.0096123	-0.020585	0.0065545	0.92874	0.99507	-0.0026793	-0.0057358	0.0059736	0.67311	0.98882	-0.78178
Skin_Sun_Exposed_Lower_leg	-0.0077078	-0.01494	0.0076967	0.84169	0.99507	-0.0033251	-0.0064377	0.0070166	0.68221	0.98882	-0.420807
Stomach	-0.018902	-0.034307	0.012036	0.94185	0.99507	-0.0053528	-0.0097061	0.010998	0.68677	0.98882	-0.831034
Kidney_Medulla	-0.0065184	-0.012041	0.0093169	0.75792	0.99507	-0.0043147	-0.0079637	0.0084958	0.69422	0.98882	-0.174774
Minor_Salivary_Gland	-0.0087183	-0.016205	0.0096083	0.81789	0.99507	-0.0063951	-0.011873	0.0087681	0.7671	0.98882	-0.178603
Heart_Left_Ventricle	-0.011644	-0.019428	0.0089831	0.90254	0.99507	-0.0060536	-0.010089	0.0082529	0.76837	0.98882	-0.458281
Adipose_Subcutaneous	-0.021754	-0.043374	0.01079	0.97809	0.99507	-0.0074311	-0.014805	0.0098427	0.77487	0.98882	-0.980692
Ovary	-0.015405	-0.0312	0.0096988	0.94388	0.99507	-0.0075183	-0.015212	0.0089089	0.80063	0.98882	-0.598862
Lung	-0.008367	-0.016156	0.0091431	0.81993	0.99507	-0.0074536	-0.014377	0.0083678	0.81346	0.98882	-0.0736957
Artery_Tibial	-0.017233	-0.035453	0.010065	0.95656	0.99507	-0.0092944	-0.019106	0.009175	0.84446	0.98882	-0.582894
Thyroid	-0.0093159	-0.018426	0.0096892	0.83184	0.99507	-0.010783	-0.021305	0.0089561	0.88568	0.98882	0.111191
Nerve_Tibial	-0.012798	-0.025728	0.010103	0.89737	0.99507	-0.011697	-0.023486	0.0091848	0.89858	0.98882	-0.0806358
Adipose_Visceral_Omentum	-0.018071	-0.035065	0.011156	0.94736	0.99507	-0.013335	-0.025858	0.010194	0.90458	0.98882	-0.313392
Colon_Transverse	-0.010039	-0.018438	0.011588	0.80685	0.99507	-0.014434	-0.026488	0.010619	0.91296	0.98882	0.279622
Fallopian_Tube	-0.0068591	-0.013288	0.011904	0.71776	0.99507	-0.015944	-0.030857	0.01082	0.92969	0.98882	0.564751
Prostate	-0.013637	-0.025838	0.011928	0.87353	0.99507	-0.016733	-0.031659	0.01091	0.93744	0.98882	0.191526
Breast_Mammary_Tissue	-0.032649	-0.062709	0.012651	0.99507	0.99507	-0.017803	-0.034155	0.011556	0.93829	0.98882	-0.866442
Cervix_Ectocervix	-0.016949	-0.033181	0.012061	0.92003	0.99507	-0.01909	-0.037314	0.010992	0.95877	0.98882	0.131201
Artery_Coronary	-0.021843	-0.043439	0.01195	0.96621	0.99507	-0.019299	-0.038348	0.010854	0.96229	0.98882	-0.157587
Esophagus_Gastroesophageal_Junction	-0.015926	-0.031324	0.012897	0.89155	0.99507	-0.020936	-0.041134	0.011754	0.96255	0.98882	0.287112
Artery_Aorta	-0.019072	-0.038889	0.010288	0.9681	0.99507	-0.017743	-0.036148	0.0093827	0.97068	0.98882	-0.0954467
Esophagus_Muscularis	-0.016438	-0.032396	0.012484	0.90603	0.99507	-0.021718	-0.042754	0.01141	0.97149	0.98882	0.312192
Uterus	-0.021601	-0.043965	0.010898	0.97626	0.99507	-0.019224	-0.039086	0.009937	0.97347	0.98882	-0.161172
Colon_Sigmoid	-0.011355	-0.022193	0.012624	0.81578	0.99507	-0.023447	-0.045778	0.011515	0.97913	0.98882	0.707679
Bladder	-0.021205	-0.041282	0.013075	0.94757	0.99507	-0.02622	-0.050978	0.011911	0.98614	0.98882	0.283543
Cervix_Endocervix	-0.018519	-0.036614	0.011534	0.94581	0.99507	-0.023992	-0.047364	0.010502	0.98882	0.98882	0.350858

## Sheet: S9. s_twas
Cerebellar Hemisphere																											Cerebellum
ID	CHR	P0	P1	FUSION TWAS of Suicidality														gSEM TWAS of S-factor									ID	CHR	P0	P1	FUSION TWAS of Suicidality														gSEM TWAS of S-factor
				HSQ	BEST.GWAS.ID	BEST.GWAS.Z	EQTL.ID	EQTL.R2	EQTL.Z	EQTL.GWAS.Z	NSNP	NWGT	MODEL	MODELCV.R2	MODELCV.PV	TWAS.Z	TWAS.P	HSQ	est	se_c	Z_Estimate	Pval_Estimate	Q	Q_df	Q_pval						HSQ	BEST.GWAS.ID	BEST.GWAS.Z	EQTL.ID	EQTL.R2	EQTL.Z	EQTL.GWAS.Z	NSNP	NWGT	MODEL	MODELCV.R2	MODELCV.PV	TWAS.Z	TWAS.P	HSQ	est	se_c	Z_Estimate	Pval_Estimate
ENSG00000139746.15	13	79406220	79406221	0.146	rs314688	-4.14	rs9318627	0.096425	-5.09	-3.7188	389	389	susie	0.12	5.5e-06	3.95882	7.53e-05	0.146	0.0157752	0.00567219	2.78115	0.00541674	0.0605074	3	0.996113		ENSG00000255520.1	11	47130800	47130801	0.1559	rs6485690	-3.19	rs1872896	0.017731	3.92	-2.50358	286	286	susie	0.04	0.0034	-3.9753	7.03e-05	0.1559	-0.0141198	0.00503349	-2.80518	0.00502891
ENSG00000227676.3	13	79566726	79566727	0.405	rs314688	-4.14	rs1475797	0.370481	7.66	-3.8759	367	1	top1	0.37	1.7e-17	-3.87592	0.000106	0.405	-0.00983212	0.00342997	-2.86653	0.00414998	0.0875188	3	0.993292		ENSG00000227676.3	13	79566726	79566727	0.2861	rs314688	-4.14	rs1475797	0.282063	8.26	-3.8759	373	373	susie	0.35	2.1e-19	-3.96818	7.24e-05	0.2861	-0.0118342	0.00408212	-2.89903	0.00374315
ENSG00000203727.3	6	147508926	147508927	0.425	rs7756532	-3.23	rs6935781	0.087775	-4.32	3.09135	485	485	susie	0.1	2.7e-05	-3.85998	0.000113	0.425	-0.0124021	0.00349284	-3.55072	0.000384179	0.0927841	3	0.992689		ENSG00000139746.15	13	79406220	79406221	0.1479	rs314688	-4.14	rs1475797	0.106822	-5.74	-3.8759	396	14	enet	0.12	7.6e-07	3.77615	0.000159	0.1479	0.013868	0.00556459	2.49219	0.012696
ENSG00000168765.16	1	109656080	109656081	0.2955	rs7536291	3.55	rs11102006	0.018247	3.66	-0.53356	444	22	enet	0.047	0.0035	-3.6535	0.000259	0.2955	-0.00838598	0.00371283	-2.25865	0.0239051	3.69082	3	0.296844		ENSG00000099338.22	19	38335774	38335775	0.1302	rs705507	-3.72	rs705507	0.016309	3.69	-3.72449	364	1	top1	0.016	0.044	-3.72449	0.000196	0.1302	-0.015756	0.00557468	-2.82635	0.00470824
ENSG00000152092.15	1	177164972	177164973	0.1393	rs720683	2.87	rs12117539	-0.002421	-3.45	-2.20005	460	460	susie	0.0085	0.13	3.57282	0.000353	0.1393	0.0178406	0.00593511	3.00594	0.00264765	2.68017	3	0.443607		ENSG00000152076.18	2	130145133	130145134	0.2377	rs4474835	4.12	rs11684431	0.140931	6.1	3.53194	186	45	enet	0.17	1.6e-09	3.66027	0.000252	0.2377	0.0108031	0.00410177	2.63377	0.00844415
ENSG00000152076.18	2	130145133	130145134	0.2055	rs4474835	4.12	rs4474835	0.103925	4.9	4.11999	186	186	susie	0.11	8.5e-06	3.56724	0.000361	0.2055	0.0132604	0.0045946	2.88609	0.0039006	1.68643	3	0.639954		ENSG00000154845.15	18	9615239	9615240	0.3537	rs666536	-3.27	rs6506676	0.10227	-5.93	2.51774	528	19	enet	0.21	2.4e-11	-3.63926	0.000273	0.3537	-0.0109028	0.00375663	-2.90227	0.00370467
ENSG00000278834.1	17	40648508	40648509	0.1706	rs4890093	-3.46	rs4890093	0.106021	-4.46	-3.45705	393	1	top1	0.11	1.9e-05	3.45705	0.000546	0.1706	0.0119753	0.00475467	2.51863	0.0117812	5.63872	3	0.130573		ENSG00000166037.10	11	95789964	95789965	0.2138	rs499076	3.82	rs1727165	0.05739	-4.58	-3.62999	616	1	top1	0.057	0.00054	3.62999	0.000283	0.2138	0.0161752	0.00478073	3.38342	0.00071588
ENSG00000159023.19	1	28887090	28887091	0.5244	rs150088	3.48	rs150085	0.263297	-7.05	3.3646	322	322	susie	0.3	8.8e-14	-3.34179	0.000832	0.5244	-0.0085441	0.00291914	-2.92693	0.00342331	1.71531	3	0.633536		ENSG00000235885.7	2	67086445	67086446	0.158	rs5028772	-3.2	rs6725996	-0.004992	3.44	-1.28677	525	525	susie	-1.2e-05	0.32	-3.56729	0.000361	0.158	-0.0157736	0.00562774	-2.80283	0.00506571
ENSG00000279090.1	11	132404059	132404060	0.533	rs12276840	3.89	rs12417610	0.196237	5.78	3.12868	708	18	lasso	0.2	1.8e-09	3.34126	0.000834	0.533	0.00703243	0.00278948	2.52105	0.0117005	2.45197	3	0.484034		ENSG00000267041.5	19	36772824	36772825	0.1424	rs12976232	-3.17	rs10402182	0.022522	-4.02	2.832	276	20	enet	0.043	0.0026	-3.55807	0.000374	0.1424	-0.0182175	0.00580337	-3.13913	0.0016945
ENSG00000163961.4	3	196503767	196503768	0.2565	rs5016648	-3.28	rs9864836	0.106	4.66	-3.2559	408	1	top1	0.11	1.9e-05	-3.25586	0.00113	0.2565	-0.0104277	0.0040259	-2.59014	0.00959358	2.2835	3	0.515689		ENSG00000237984.3	9	33677266	33677267	0.1034	rs11557154	4.28	rs4008868	0.01005	3.47	1.59805	335	335	susie	0.021	0.027	3.5357	0.000407	0.1034	0.0200306	0.00668523	2.99624	0.00273329
ENSG00000250377.1	5	88693971	88693972	0.1335	rs410671	3.27	rs410671	0.06735	-4.48	3.27407	264	264	susie	0.098	4e-05	-3.25705	0.00113	0.1335	-0.0112183	0.00534548	-2.09865	0.0358477	1.81682	3	0.611283		ENSG00000153531.13	13	113453523	113453524	0.1639	rs4907642	-3.28	rs8001629	0.033394	5.11	-2.9496	392	10	enet	0.063	0.0003	-3.50672	0.000454	0.1639	-0.0144852	0.00526251	-2.75252	0.00591379
ENSG00000182722.5	7	64853353	64853354	0.3766	rs6978652	3.59	rs2863927	0.263947	7.05	-3.38888	267	267	susie	0.3	1e-13	-3.2448	0.00118	0.3766	-0.0107013	0.00355674	-3.00875	0.00262329	1.16663	3	0.761018		ENSG00000116329.10	1	28812141	28812142	0.2277	rs150088	3.48	rs12749204	0.0843	4.22	-3.45357	311	1	top1	0.084	3.2e-05	-3.45357	0.000553	0.2277	-0.0135778	0.0044902	-3.02388	0.00249557
ENSG00000205581.10	21	39349646	39349647	0.214	rs2837022	4.52	rs3761372	0.005582	-4.33	3.2328	666	1	top1	0.0056	0.17	-3.23276	0.00123	0.214	-0.0124315	0.0047485	-2.61798	0.00884522	3.35686	3	0.339807		ENSG00000196666.4	11	47586692	47586693	0.1533	rs11039369	3.06	rs3817334	0.077581	4.86	-2.68318	278	17	enet	0.1	4.6e-06	-3.4496	0.000561	0.1533	-0.0129833	0.00491679	-2.6406	0.00827589
ENSG00000184956.15	11	1036705	1036706	0.153	rs11246380	-3.4	rs11246376	0.047877	3.63	-3.21437	402	1	top1	0.048	0.0034	-3.21437	0.001307	0.153	-0.0134804	0.00536387	-2.51318	0.0119648	3.68863	3	0.297108		ENSG00000205581.10	21	39349646	39349647	0.2584	rs2837022	4.52	rs3761372	0.09457	-5.09	3.2328	666	666	susie	0.098	7e-06	-3.40615	0.000659	0.2584	-0.0124915	0.00441856	-2.82706	0.00469773
ENSG00000175322.11	18	14132489	14132490	0.5491	rs2041611	-3.47	rs11659850	0.41768	8.29	-3.29062	283	4	lasso	0.43	7.4e-21	-3.19795	0.00138	0.5491	-0.00794226	0.00291317	-2.72633	0.00640431	1.85946	3	0.602082		ENSG00000135541.20	6	135497775	135497776	0.9055	rs7774841	3.46	rs2207000	0.569265	-10.38	-3.40374	355	355	susie	0.58	4.9e-37	3.38908	0.000701	0.9055	0.00690464	0.0023773	2.9044	0.00367954
ENSG00000273055.1	7	107942115	107942116	0.2553	rs2237690	3.19	rs2237690	0.056393	4.39	3.18737	522	23	enet	0.14	8.7e-07	3.1528	0.00162	0.2553	0.010963	0.00421691	2.59976	0.00932886	0.610466	3	0.894032		ENSG00000278834.1	17	40648508	40648509	0.2059	rs4890093	-3.46	rs917593	0.093	-4.38	-3.35504	396	1	top1	0.093	1.2e-05	3.35504	0.000794	0.2059	0.01046	0.0042938	2.43608	0.0148474
ENSG00000249685.1	4	39133912	39133913	0.4638	rs12646251	3.19	rs11096977	0.191	-6.11	2.8162	452	17	lasso	0.21	8.6e-10	-3.1428	0.00167	0.4638	-0.00641547	0.00303004	-2.11729	0.0342354	0.302783	3	0.959504		ENSG00000114648.11	3	47287219	47287220	0.4159	rs17410853	-3.97	rs10490798	0.05436	-4.46	-3.25338	159	13	enet	0.097	8e-06	3.34497	0.000823	0.4159	0.0103388	0.00343473	3.01009	0.00261172
ENSG00000226766.1	1	243625055	243625056	0.1107	rs4132509	3.83	rs320332	-0.002004	3.49	-3.24099	342	14	enet	0.0066	0.16	-3.14053	0.001686	0.1107	-0.0132088	0.00580349	-2.27601	0.0228456	4.91587	3	0.178062		ENSG00000159023.19	1	28887090	28887091	0.3269	rs150088	3.48	rs150085	0.264	-7.45	3.3646	322	322	susie	0.29	1.5e-15	-3.34236	0.000831	0.3269	-0.0108378	0.00369873	-2.93013	0.00338822
ENSG00000177738.3	5	43067418	43067419	0.2214	rs2603656	-2.58	rs316411	0.00508	3.24	-1.68745	329	329	susie	0.031	0.016	-3.13092	0.00174	0.2214	-0.00952744	0.00419516	-2.27105	0.0231437	5.98183	3	0.112498		ENSG00000171135.13	3	9890553	9890554	0.2309	rs279554	-3.39	rs279554	0.079531	5	-3.39076	453	453	susie	0.1	5.1e-06	-3.33849	0.000842	0.2309	-0.0105175	0.00416712	-2.52393	0.011605
ENSG00000254872.3	11	1049879	1049880	0.245	rs11246380	-3.4	rs7482484	0.005966	4.09	-2.9464	397	397	susie	0.033	0.013	-3.1238	0.001785	0.245	-0.0111947	0.00433717	-2.58112	0.00984802	2.5816	3	0.460725		ENSG00000267150.1	18	14089934	14089935	0.4263	rs2041611	-3.47	rs11659850	0.28525	7.37	-3.29062	295	1	top1	0.29	1.8e-15	-3.29062	0.001	0.4263	-0.00856427	0.00321455	-2.66422	0.00771667
ENSG00000197958.12	9	127451404	127451405	0.3733	rs2246011	-3.01	rs13292096	0.28607	-6.91	-2.70389	361	25	enet	0.32	5.2e-15	3.06915	0.00215	0.3733	0.00760997	0.00329558	2.30914	0.0209357	1.17336	3	0.7594		ENSG00000175322.11	18	14132489	14132490	0.5013	rs2041611	-3.47	rs11659850	0.37892	8.48	-3.29062	283	1	top1	0.38	3.3e-21	-3.29062	0.001	0.5013	-0.00789768	0.00296434	-2.66423	0.00771658
ENSG00000213619.9	11	47579015	47579016	0.193	rs11039369	3.06	rs3817334	0.065406	4.81	-2.68318	273	33	enet	0.13	2.1e-06	-3.03103	0.002437	0.193	-0.0100473	0.00423132	-2.3745	0.0175726	8.24225	3	0.0412617		ENSG00000173482.16	18	7566781	7566782	0.2543	rs555107	4.16	rs331415	0.24027	-6.76	3.27035	466	1	top1	0.24	5.6e-13	-3.27035	0.001074	0.2543	-0.0120721	0.00412837	-2.92418	0.00345365
ENSG00000177888.7	1	197200541	197200542	0.2782	rs7518773	3.2	rs4520444	0.125827	4.9	-3.00145	257	1	top1	0.13	3.1e-06	-3.00145	0.002687	0.2782	-0.00877321	0.00379255	-2.31327	0.0207076	3.34563	3	0.341343		ENSG00000145491.11	5	10441523	10441524	0.2876	rs3956280	2.69	rs3956280	-0.00487	-3.47	2.68901	627	627	susie	0.021	0.025	-3.26591	0.00109	0.2876	-0.00889642	0.0036178	-2.45907	0.0139298
ENSG00000087338.4	2	69829641	69829642	0.2524	rs10177224	3.89	rs6546558	0.058421	-4.36	2.41454	312	9	lasso	0.1	3.2e-05	-3.00006	0.002699	0.2524	-0.00924321	0.00396379	-2.33192	0.0197051	2.57846	3	0.461278		ENSG00000254872.3	11	1049879	1049880	0.3072	rs11246380	-3.4	rs11246376	0.160233	5.78	-3.21437	397	397	susie	0.17	3e-09	-3.21643	0.0013	0.3072	-0.00971212	0.00380183	-2.55459	0.0106314
ENSG00000160796.16	3	46979682	46979683	0.2842	rs17410853	-3.97	rs4682844	0.177	5.69	-2.8746	290	290	susie	0.18	1.8e-08	-2.98442	0.00284	0.2842	-0.0104112	0.00387086	-2.68962	0.00715331	1.23201	3	0.745339		ENSG00000164045.11	3	48188401	48188402	0.3447	rs17647531	-3.42	rs936426	0.263837	7.3	-2.82226	227	30	enet	0.27	1.3e-14	-3.21069	0.001324	0.3447	-0.0113498	0.00368765	-3.07779	0.00208539
ENSG00000129484.13	14	20343685	20343686	0.283	rs3136817	-4.38	rs878157	0.12606	5.58	-3.01854	621	621	susie	0.15	3.3e-07	-2.98026	0.00288	0.283	-0.00964932	0.00397349	-2.42842	0.0151646	0.129218	3	0.988114		ENSG00000183513.8	2	98608514	98608515	0.286	rs12617721	3.68	rs2278206	0.169072	6.01	3.44387	314	314	susie	0.17	1.7e-09	3.2019	0.001365	0.286	0.00939672	0.0037657	2.49534	0.0125836
ENSG00000120896.13	8	22544985	22544986	0.3527	rs8192336	-3.1	rs6999893	0.000748	3.81	-2.14596	522	43	enet	0.068	0.00055	-2.96769	0.003	0.3527	-0.0102056	0.00368857	-2.76681	0.00566071	1.42406	3	0.699906		ENSG00000203727.3	6	147508926	147508927	0.2688	rs7756532	-3.23	rs6935781	0.159201	-6.07	3.09135	485	485	susie	0.17	3.8e-09	-3.19662	0.00139	0.2688	-0.0134912	0.00426418	-3.16383	0.00155706
ENSG00000267150.1	18	14089934	14089935	0.5506	rs2041611	-3.47	rs11080713	0.29357	7.3	-2.68144	295	295	susie	0.32	7.8e-15	-2.96128	0.00306	0.5506	-0.00731717	0.00286378	-2.55508	0.0106165	1.37233	3	0.712033		ENSG00000204682.5	10	21497261	21497262	0.1031	rs34600782	-3.52	rs2807987	0.070896	4.41	-3.2472	286	3	enet	0.074	9.1e-05	-3.19391	0.0014	0.1031	-0.01497	0.00639118	-2.34228	0.0191662
ENSG00000160298.17	21	46323874	46323875	0.407	rs17272947	3.09	rs12626184	0.184427	-5.91	2.7156	452	30	enet	0.21	8.4e-10	-2.93993	0.00328	0.407	-0.0072546	0.00322729	-2.24789	0.0245832	2.32003	3	0.508694		ENSG00000143207.19	1	176207492	176207493	0.2075	rs7523562	-3.49	rs6659102	0.0797	-4.57	-1.37672	340	52	enet	0.086	2.5e-05	3.17496	0.001499	0.2075	0.0165597	0.00517903	3.19745	0.00138651
ENSG00000010292.12	12	6493841	6493842	0.2943	rs2532484	3.19	rs2534724	0.158659	5.9	3.1147	380	380	susie	0.18	1.5e-08	2.93749	0.00331	0.2943	0.0113737	0.00397009	2.86485	0.00417211	0.241877	3	0.970562		ENSG00000279090.1	11	132404059	132404060	0.3397	rs12276840	3.89	rs12417610	0.262304	7.15	3.12868	709	1	top1	0.26	3.5e-14	3.12868	0.00176	0.3397	0.00927096	0.00355862	2.60521	0.00918168
ENSG00000115946.7	2	68157843	68157844	0.1682	rs12468533	3.08	rs7569914	0.067656	-4.12	2.9443	524	20	enet	0.097	4.3e-05	-2.93446	0.003341	0.1682	-0.0104511	0.00476848	-2.1917	0.0284014	2.3677	3	0.499675		ENSG00000206560.11	3	15859770	15859771	0.1841	rs490059	3.26	rs6776952	-0.004984	-3.31	0.25849	457	457	susie	0.0091	0.1	3.12548	0.001775	0.1841	0.0122402	0.00467468	2.6184	0.00883434
ENSG00000109265.13	4	56049072	56049073	0.2707	rs17797565	3.34	rs6839870	0.0531	-5.1	2.92	438	17	enet	0.2	4e-09	-2.9307	0.00338	0.2707	-0.0103705	0.0041147	-2.52034	0.0117241	1.65699	3	0.646538		ENSG00000167695.14	17	732411	732412	0.2903	rs3786066	3.12	rs7225087	0.145	5.73	-2.75074	441	441	susie	0.16	8.2e-09	-3.12045	0.001806	0.2903	-0.00901723	0.00375501	-2.40138	0.0163332
ENSG00000063660.8	2	240435670	240435671	0.4084	rs10196857	-3.2	rs7340397	0.015642	-4.1	-2.36861	538	23	enet	0.057	0.0015	2.92895	0.003401	0.4084	0.00804065	0.00340102	2.36419	0.0180695	1.74241	3	0.627547		ENSG00000229447.2	1	31263680	31263681	0.2494	rs1056526	4.07	rs951545	0.045	-4.16	2.76783	418	30	enet	0.076	7.6e-05	-3.11749	0.001824	0.2494	-0.0111282	0.00416655	-2.67085	0.00756597
ENSG00000228638.1	3	48291374	48291375	0.1988	rs17647531	-3.42	rs3197223	0.136	-5.3	-3.0179	253	253	susie	0.16	7.9e-08	2.92651	0.00343	0.1988	0.0128412	0.00465099	2.76096	0.0057632	0.830477	3	0.842164		ENSG00000229358.3	7	32755407	32755408	0.2758	rs10242306	3.54	rs10226019	0.137	-5.79	2.41734	416	416	susie	0.14	4.7e-08	-3.10585	0.0019	0.2758	-0.00869081	0.0038368	-2.26512	0.0235055
ENSG00000278875.1	19	31364296	31364297	0.208	rs2111530	3.38	rs11668735	0.002865	-2.78	-1.13518	360	360	susie	0.026	0.025	-2.91426	0.00357	0.208	-0.0136566	0.00492566	-2.77254	0.00556208	4.26978	3	0.233768		ENSG00000133805.15	11	10308312	10308313	0.4519	rs10770118	3.93	rs7124537	0.072249	-4.62	-1.6162	493	29	enet	0.096	8.7e-06	3.08821	0.00201	0.4519	0.00798413	0.00301003	2.6525	0.0079897
ENSG00000224790.2	21	36968553	36968554	0.849	rs9636922	2.66	rs762376	0.610757	-9.82	-2.5846	461	461	susie	0.64	9.8e-37	2.89585	0.00378	0.849	0.00405641	0.00198491	2.04363	0.0409903	5.23913	3	0.155101		ENSG00000270055.1	15	30487962	30487963	0.542	rs4779762	-2.6	rs7166258	0.330965	8.13	-2.51888	131	131	susie	0.34	7.7e-19	-3.07964	0.00207	0.542	-0.00761894	0.00290484	-2.62284	0.00871999
ENSG00000131941.7	19	33064887	33064888	0.223	rs3786920	-3.23	rs17272274	0.010094	3.67	-1.9227	443	443	susie	0.026	0.025	-2.87994	0.00398	0.223	-0.0108972	0.00445521	-2.44595	0.0144472	3.21156	3	0.360142		ENSG00000183527.11	21	39183850	39183851	0.1637	rs2837022	4.52	rs6517522	0.05787	-4.31	3.0608	636	1	top1	0.058	0.00052	-3.06084	0.002207	0.1637	-0.0139533	0.0054066	-2.5808	0.00985724
ENSG00000232912.5	1	8424644	8424645	0.1278	rs301806	2.87	rs301806	0.070565	-4.47	2.87094	302	1	top1	0.071	0.00045	-2.87094	0.004092	0.1278	-0.0151154	0.0059846	-2.52571	0.0115463	3.55451	3	0.31376		ENSG00000214290.8	11	111298839	111298840	0.1501	rs12803295	-2.61	rs12296076	0.005458	-3.54	-1.25404	446	446	susie	0.0077	0.12	3.05508	0.00225	0.1501	0.010551	0.00489568	2.15517	0.0311489
ENSG00000224318.5	3	197288	197289	0.2808	rs2892212	2.97	rs7630843	0.109	-4.56	2.8596	353	1	top1	0.11	1.4e-05	-2.85955	0.00424	0.2808	-0.00671059	0.00340968	-1.9681	0.0490563	6.47125	3	0.0908032		ENSG00000263167.1	17	81135770	81135771	0.2999	rs8073182	3.55	rs11653560	0.124	4.96	3.04682	421	1	top1	0.12	4.1e-07	3.04682	0.002313	0.2999	0.0106387	0.00394108	2.69942	0.00694599
ENSG00000169231.13	1	155207980	155207981	0.2861	rs2066981	-2.92	rs2066981	0.158192	-5.3	-2.91653	334	334	susie	0.17	7.6e-08	2.85891	0.004251	0.2861	0.00986612	0.00405262	2.4345	0.0149123	3.82736	3	0.28072		ENSG00000249685.1	4	39133912	39133913	0.409	rs12646251	3.19	rs11096977	0.278	-8.08	2.81622	452	8	lasso	0.3	1.5e-16	-3.0443	0.00233	0.409	-0.00667169	0.00321764	-2.07347	0.0381282
ENSG00000206561.12	3	15521750	15521751	0.4971	rs6442565	3.24	rs12633887	0.335	7.55	2.9338	378	378	susie	0.36	6.9e-17	2.84641	0.00442	0.4971	0.00664997	0.00294953	2.25458	0.0241594	2.94789	3	0.39973		ENSG00000087008.15	4	8440722	8440723	0.3784	rs17202499	-3.63	rs6853292	0.232	6.87	-3.2906	493	16	enet	0.26	5e-14	-3.0431	0.00234	0.3784	-0.008471	0.00329065	-2.57426	0.0100455
ENSG00000171928.13	17	18780994	18780995	0.3378	rs4630608	-2.84	rs4123417	0.340274	-7.32	-2.83493	169	1	top1	0.34	6.6e-16	2.83493	0.004584	0.3378	0.00513604	0.0033128	1.55036	0.121055	3.57609	3	0.311027		ENSG00000167635.11	19	36214601	36214602	0.1455	rs12976232	-3.17	rs12971293	0.008272	3.66	-3.00944	339	1	top1	0.0083	0.11	-3.00944	0.002617	0.1455	-0.0155672	0.00559466	-2.78251	0.005394
ENSG00000164045.11	3	48188401	48188402	0.358	rs17647531	-3.42	rs745116	0.339	7.46	-2.8337	227	1	top1	0.34	7.8e-16	-2.83368	0.0046	0.358	-0.00923777	0.00342884	-2.69414	0.00705713	1.35609	3	0.71586		ENSG00000235701.1	21	39172105	39172106	0.2123	rs2837022	4.52	rs13339986	0.09693	5.39	3.0958	636	636	susie	0.13	1.7e-07	3.00571	0.00265	0.2123	0.0129676	0.00470571	2.75571	0.00585642
ENSG00000135541.20	6	135497775	135497776	0.584	rs7774841	3.46	rs2207000	0.357701	-7.77	-3.40374	353	24	enet	0.41	8.5e-20	2.81342	0.004902	0.584	0.00638436	0.00278866	2.2894	0.0220561	1.41648	3	0.701675		ENSG00000273014.1	7	32758881	32758882	0.0937	rs10242306	3.54	rs3213972	0.0461	-4.3	2.86019	410	410	susie	0.054	0.00074	-3.00417	0.00266	0.0937	-0.0172693	0.00684572	-2.52264	0.0116479
ENSG00000241527.1	22	19034563	19034564	0.4135	rs9604969	-3.91	rs5993445	0.15935	-5.09	2.80928	318	1	top1	0.16	1.3e-07	-2.80928	0.00497	0.4135	-0.00616652	0.00314789	-1.95894	0.0501201	2.24188	3	0.523746		ENSG00000249786.7	3	15449993	15449994	0.3739	rs7640807	3.2	rs2278961	0.270526	7.63	1.4374	372	15	lasso	0.34	1.5e-18	3.00162	0.002685	0.3739	0.00950672	0.00345427	2.75217	0.00592022
ENSG00000164048.13	3	48241099	48241100	0.508	rs17647531	-3.42	rs6787500	0.422	8.4	-2.4165	245	21	enet	0.43	7.2e-21	-2.80693	0.005	0.508	-0.00735223	0.00284874	-2.58087	0.00985528	0.893431	3	0.827013		ENSG00000272800.1	2	183214318	183214319	0.3735	rs16824240	-3.1	rs7562034	0.196708	-6.63	2.8613	380	15	enet	0.23	1.2e-12	-2.98273	0.002857	0.3735	-0.00647566	0.00319684	-2.02564	0.0428016
ENSG00000112232.8	6	62286226	62286227	0.278	rs17351796	-2.88	rs17351796	0.071947	4.83	-2.88243	307	17	enet	0.17	5e-08	-2.78769	0.005309	0.278	-0.00935027	0.00395516	-2.36407	0.0180756	10.2309	3	0.0167021		ENSG00000232075.1	10	63634826	63634827	0.1407	rs7068032	-3.42	rs3858120	-0.005145	3.58	-1.17568	366	39	enet	0.0095	0.097	-2.97909	0.00289	0.1407	-0.0181319	0.00604968	-2.99717	0.00272502
ENSG00000011347.9	11	61581147	61581148	0.34	rs198755	-3.16	rs11230701	0.142619	5.54	-2.78548	341	1	top1	0.14	6.5e-07	-2.78548	0.005345	0.34	-0.00584262	0.0032867	-1.77766	0.0754602	2.12724	3	0.546421		ENSG00000100024.14	22	24494106	24494107	0.282	rs2236624	3.51	rs3761422	0.247991	7.33	3.05666	393	393	susie	0.26	2.8e-14	2.9773	0.00291	0.282	0.00768712	0.00360529	2.13218	0.0329923
ENSG00000173714.7	17	50834649	50834650	0.1916	rs17564605	-2.77	rs17564605	0.108744	-4.79	-2.77126	384	1	top1	0.11	1.5e-05	2.77126	0.005584	0.1916	0.00994064	0.00461886	2.15218	0.031383	1.70949	3	0.634827		ENSG00000185437.13	21	39445854	39445855	0.3501	rs2837022	4.52	rs17751811	0.01352	3.49	2.4514	682	682	susie	0.06	0.00041	2.97424	0.002937	0.3501	0.0120176	0.00393679	3.05265	0.00226833
ENSG00000168993.14	4	826197	826198	0.232	rs11248051	-3.07	rs936551	0.0391	4.42	1.8186	397	5	lasso	0.09	7.9e-05	2.7665	0.00567	0.232	0.0117571	0.00461754	2.54617	0.0108911	5.43787	3	0.142402		ENSG00000152822.13	6	146027781	146027782	0.2988	rs7755078	3	rs2268666	0.068592	-4	-2.03047	260	40	enet	0.096	8.7e-06	2.9561	0.003116	0.2988	0.00938674	0.00375025	2.50297	0.0123157
ENSG00000261168.1	1	151131609	151131610	0.1736	rs2292166	3.76	rs4970941	0.021345	4.06	-1.86906	310	15	enet	0.049	0.003	-2.75602	0.005851	0.1736	-0.0116539	0.00474665	-2.45518	0.0140813	1.50567	3	0.680961		ENSG00000239415.1	21	46254132	46254133	0.2289	rs17272947	3.09	rs4818842	-0.0015	-3.25	1.4716	472	472	susie	0.0072	0.13	-2.94759	0.003203	0.2289	-0.0108293	0.0043199	-2.50684	0.0121815
ENSG00000100024.14	22	24494106	24494107	0.2159	rs2236624	3.51	rs2298383	0.17791	5.85	2.68412	394	394	susie	0.19	1e-08	2.75418	0.00588	0.2159	0.00825498	0.00402169	2.05261	0.04011	5.52079	3	0.137401		ENSG00000115946.7	2	68157843	68157844	0.265	rs12468533	3.08	rs7569914	0.127257	-5.22	2.9443	524	1	top1	0.13	3e-07	-2.9443	0.003237	0.265	-0.00874007	0.00388913	-2.24731	0.0246203
ENSG00000235436.10	7	90119580	90119581	0.438	rs4728833	3.96	rs194501	0.242853	-6.54	-2.3995	469	469	susie	0.29	1.5e-13	2.747	0.00601	0.438	0.00638028	0.00300763	2.12137	0.033891	0.312411	3	0.957678		ENSG00000160796.16	3	46979682	46979683	0.2359	rs17410853	-3.97	rs11920354	0.181395	6.44	-2.91519	290	15	lasso	0.19	2.8e-10	-2.93546	0.003331	0.2359	-0.0117675	0.00429133	-2.74215	0.00610391
ENSG00000251360.2	6	73210079	73210080	0.402	rs7755521	-3.51	rs2882406	0.126583	5.14	1.19134	384	53	enet	0.17	3.9e-08	2.74237	0.0061	0.402	0.00470913	0.00313323	1.50296	0.132849	2.24207	3	0.523709		ENSG00000109265.13	4	56049072	56049073	0.3704	rs17797565	3.34	rs6839870	0.197	-6.29	2.92001	438	1	top1	0.2	1.1e-10	-2.92	0.0035	0.3704	-0.0086857	0.00349296	-2.48663	0.0128959
ENSG00000182093.14	21	39380243	39380244	0.393	rs2837022	4.52	rs2836999	0.241342	-6.22	2.5772	646	646	susie	0.24	3.4e-11	-2.74042	0.00614	0.393	-0.00969309	0.00359842	-2.69371	0.00706626	4.72587	3	0.193007		ENSG00000169231.13	1	155207980	155207981	0.3375	rs2066981	-2.92	rs2066981	0.216	-6.43	-2.91653	335	1	top1	0.22	1.1e-11	2.91653	0.00354	0.3375	0.00944795	0.00376631	2.50855	0.0121229
ENSG00000270098.1	4	71437923	71437924	0.1216	rs4469035	-2.93	rs4235093	0.083	-4.42	-2.7303	332	1	top1	0.083	0.00015	2.7303	0.00633	0.1216	0.0129612	0.00604291	2.14486	0.0319643	1.6216	3	0.654502		ENSG00000260236.1	3	47380998	47380999	0.2498	rs17410853	-3.97	rs807936	0.069929	-4.72	-2.85471	147	147	susie	0.072	0.00012	2.90399	0.003684	0.2498	0.0114624	0.00420762	2.72421	0.00644561
ENSG00000229358.3	7	32755407	32755408	0.3681	rs10242306	3.54	rs10226019	0.276616	-6.99	2.41734	416	416	susie	0.29	2e-13	-2.7304	0.00633	0.3681	-0.00715227	0.00332511	-2.15099	0.0314772	2.1865	3	0.534613		ENSG00000172247.3	11	47594658	47594659	0.1629	rs11039369	3.06	rs7124681	0.093483	-4.73	-2.8988	286	1	top1	0.093	1.2e-05	2.8988	0.00375	0.1629	0.0101901	0.00447351	2.27788	0.0227335
ENSG00000151690.14	2	190408354	190408355	0.49	rs2067392	3.66	rs1128723	0.334858	7.28	2.72785	339	1	top1	0.33	1.2e-15	2.72785	0.006375	0.49	0.00591873	0.00283007	2.09137	0.0364947	0.835442	3	0.840972		ENSG00000253304.1	1	29123934	29123935	0.2061	rs150088	3.48	rs2486200	0.00755	3.64	-2.04372	385	23	enet	0.016	0.045	-2.88237	0.003947	0.2061	-0.0120751	0.00449631	-2.68555	0.00724095
ENSG00000234084.1	6	135301567	135301568	0.673	rs2207000	-3.4	rs2207000	0.381448	-7.8	-3.40374	332	27	enet	0.45	3e-22	2.72529	0.006424	0.673	0.00650869	0.002689	2.42049	0.0154998	2.64665	3	0.44937		ENSG00000162368.13	1	47333796	47333797	0.1398	rs2405915	3.99	rs6588196	0.024	4.02	-1.73865	423	423	susie	0.045	0.0019	-2.87731	0.004011	0.1398	-0.0104638	0.00485567	-2.15496	0.0311651
ENSG00000249915.7	5	271620	271621	0.4692	rs10055993	2.96	rs4957014	0.14573	5.56	-1.39217	289	289	susie	0.29	1.5e-13	-2.72019	0.00652	0.4692	-0.0094981	0.00318908	-2.97832	0.00289834	1.48473	3	0.685799		ENSG00000253710.2	13	52012397	52012398	0.1749	rs1748124	3.06	rs9535787	0.037462	4.4	2.6963	353	8	lasso	0.068	0.00017	2.87688	0.00402	0.1749	0.010563	0.00468076	2.25668	0.0240281
ENSG00000147481.14	8	49909788	49909789	0.2251	rs1450135	2.97	rs10092399	0.062134	4.74	2.30377	291	16	enet	0.086	0.00011	2.7196	0.00654	0.2251	0.012324	0.00465068	2.64994	0.00805067	2.75379	3	0.431164		ENSG00000165269.12	9	33402681	33402682	0.3378	rs3758268	3.41	rs2777738	0.02765	4.9	1.49752	403	46	enet	0.11	3e-06	2.8753	0.004037	0.3378	0.00809495	0.00336595	2.40496	0.0161744
ENSG00000180479.13	19	37594789	37594790	0.106	rs862234	2.96	rs17246792	0.079552	4.08	-2.71846	290	1	top1	0.08	0.0002	-2.71846	0.00656	0.106	-0.0155978	0.00614588	-2.53793	0.0111512	2.06054	3	0.559937		ENSG00000197958.12	9	127451404	127451405	0.4559	rs2246011	-3.01	rs13292096	0.36903	-8.55	-2.70389	362	362	susie	0.45	2.2e-26	2.8748	0.004043	0.4559	0.0066334	0.00295778	2.24269	0.0249167
ENSG00000157214.13	7	90167589	90167590	0.6529	rs4728833	3.96	rs194503	0.650259	-10.2	-2.50508	491	36	enet	0.68	2.8e-40	2.7079	0.00677	0.6529	0.00614409	0.0025762	2.38495	0.0170816	0.776494	3	0.855081		ENSG00000234084.1	6	135301567	135301568	0.7211	rs2207000	-3.4	rs2207000	0.38044	-8.5	-3.40374	332	37	enet	0.41	1.5e-23	2.86674	0.004147	0.7211	0.0072407	0.00265629	2.72587	0.00641326
ENSG00000167555.13	19	52397848	52397849	0.427	rs12972155	-3.17	rs4801914	0.256587	-6.82	2.62174	462	17	enet	0.28	9.1e-13	-2.70709	0.00679	0.427	-0.00562019	0.00283416	-1.98302	0.0473652	4.00826	3	0.260574		ENSG00000213619.9	11	47579015	47579016	0.1115	rs11039369	3.06	rs3817334	0.045304	4.42	-2.68318	275	275	susie	0.066	0.00022	-2.86163	0.00421	0.1115	-0.0110423	0.00528319	-2.09009	0.0366098
ENSG00000109919.9	11	47642622	47642623	0.279	rs11039369	3.06	rs10838738	0.165589	6.42	-2.71447	286	286	susie	0.21	1.1e-09	-2.70452	0.00684	0.279	-0.00618291	0.00329958	-1.87384	0.0609518	11.2678	3	0.0103627		ENSG00000206561.12	3	15521750	15521751	0.4463	rs6442565	3.24	rs4124949	0.386027	8.65	2.88358	378	15	enet	0.39	3.1e-22	2.86195	0.00421	0.4463	0.00693346	0.00307305	2.25622	0.0240571
ENSG00000144229.11	2	136765544	136765545	0.2299	rs2048756	3.12	rs524398	0.098643	5.01	-2.76057	555	555	susie	0.12	6.5e-06	-2.70128	0.006907	0.2299	-0.0102174	0.00435196	-2.34776	0.0188865	0.989145	3	0.803879		ENSG00000228638.1	3	48291374	48291375	0.1797	rs17647531	-3.42	rs9311421	0.11679	-5.27	-2.74191	253	253	susie	0.12	7e-07	2.85896	0.00425	0.1797	0.0132491	0.00487015	2.72048	0.00651869
ENSG00000262228.2	17	765318	765319	0.3479	rs3786066	3.12	rs3087833	0.234002	-6.22	-2.70047	414	1	top1	0.23	8.3e-11	2.70047	0.006924	0.3479	0.00921639	0.00353094	2.61018	0.00904942	1.22642	3	0.746676		ENSG00000238358.2	7	90122889	90122890	0.1896	rs4728833	3.96	rs11563944	0.0221	-3.89	-3.36943	470	24	enet	0.073	0.00011	2.85589	0.00429	0.1896	0.0097787	0.00443351	2.20563	0.0274098
ENSG00000087008.15	4	8440722	8440723	0.421	rs17202499	-3.63	rs708244	0.196	-5.78	1.163	491	22	enet	0.3	9.6e-14	-2.6968	0.007	0.421	-0.006589	0.00301375	-2.18631	0.0287927	1.0958	3	0.778087		ENSG00000157214.13	7	90167589	90167590	0.6741	rs4728833	3.96	rs194503	0.617	-10.94	-2.50508	492	41	enet	0.66	3e-46	2.84972	0.00438	0.6741	0.00612781	0.00251377	2.4377	0.014781
ENSG00000035499.12	5	60700189	60700190	0.2035	rs17332108	-3.59	rs17387940	0.17715	5.77	2.71056	320	320	susie	0.19	6.9e-09	2.69704	0.007	0.2035	0.0127118	0.00457211	2.78029	0.00543112	0.999606	3	0.801347		ENSG00000196139.13	10	5035353	5035354	0.2272	rs878766	2.9	rs10904435	0.111229	5.07	-2.79967	648	648	susie	0.12	5.4e-07	-2.83531	0.00458	0.2272	-0.0108342	0.0042725	-2.5358	0.0112192
ENSG00000226686.7	19	37251911	37251912	0.628	rs862234	2.96	rs12462708	0.485865	8.72	2.69332	282	1	top1	0.49	2.2e-24	2.69332	0.00707	0.628	0.00751613	0.00272488	2.75834	0.00580962	0.342023	3	0.951941		ENSG00000171928.13	17	18780994	18780995	0.3534	rs4630608	-2.84	rs4123417	0.305	-7.65	-2.83493	171	1	top1	0.3	1.3e-16	2.83493	0.004584	0.3534	0.0050214	0.00323886	1.55036	0.121055
ENSG00000183020.13	11	924893	924894	0.146	rs11246380	-3.4	rs10794342	0.023297	4.23	-2.63668	410	410	susie	0.09	7.9e-05	-2.69304	0.00708	0.146	-0.0114855	0.0052913	-2.17064	0.0299581	1.7228	3	0.631876		ENSG00000156876.9	1	100132954	100132955	0.1526	rs12036260	2.83	rs12036260	0.0625	4.19	2.83422	449	1	top1	0.062	0.00032	2.83422	0.004594	0.1526	0.00909496	0.00469771	1.93604	0.0528628
ENSG00000079257.7	3	158672692	158672693	0.3014	rs10936162	-3.29	rs1864506	0.141	5.62	-2.4265	391	18	enet	0.2	2.5e-09	-2.69282	0.00709	0.3014	-0.00783853	0.00374623	-2.09238	0.036405	0.0861155	3	0.99345		ENSG00000196381.10	19	37678772	37678773	0.2692	rs705507	-3.72	rs862234	0.145292	-6.12	2.96372	296	296	susie	0.16	5.2e-09	-2.82635	0.004708	0.2692	-0.0118907	0.00415163	-2.8641	0.00418201
ENSG00000281106.2	13	51845174	51845175	0.347	rs7998084	-3.17	rs1061472	0.273352	-6.81	2.3358	354	354	susie	0.29	1.9e-13	-2.68445	0.00726	0.347	-0.00660751	0.0032934	-2.00629	0.0448254	2.67366	3	0.444721		ENSG00000129484.13	14	20343685	20343686	0.4115	rs3136817	-4.38	rs10148359	0.277	7.35	-2.8248	622	1	top1	0.28	5.3e-15	-2.8248	0.00473	0.4115	-0.00754493	0.00326814	-2.30863	0.020964
ENSG00000025434.18	11	47248299	47248300	0.212	rs6485690	-3.19	rs3817334	0.136313	4.74	-2.68318	295	1	top1	0.14	1.2e-06	-2.68318	0.007292	0.212	-0.00815597	0.00384166	-2.12303	0.0337512	11.1403	3	0.010991		ENSG00000180479.13	19	37594789	37594790	0.2391	rs862234	2.96	rs17246792	0.100617	5.18	-2.71846	290	290	susie	0.15	2.9e-08	-2.82073	0.004791	0.2391	-0.0110348	0.00417234	-2.64475	0.00817513
ENSG00000172247.3	11	47594658	47594659	0.24	rs11039369	3.06	rs3817334	0.162829	-5.65	-2.68318	284	1	top1	0.16	9.6e-08	2.68318	0.007292	0.24	0.00766546	0.00361061	2.12304	0.0337507	11.1403	3	0.010991		ENSG00000069188.16	17	73644088	73644089	0.3833	rs12952485	3.6	rs1021656	0.22	-6.62	-2.57323	575	575	susie	0.22	4.8e-12	2.80736	0.004995	0.3833	0.00563374	0.00311919	1.80615	0.0708943
ENSG00000165695.9	9	132878776	132878777	0.2812	rs3739915	-3.35	rs2231403	0.060198	5.16	-2.66951	540	540	susie	0.099	3.5e-05	-2.66629	0.00767	0.2812	-0.00715201	0.00357936	-1.99812	0.0457032	3.2	3	0.361805		ENSG00000175224.16	11	46617526	46617527	0.0675	rs11038863	-3.33	rs3740977	0.048638	-3.97	-2.65574	235	235	susie	0.064	0.00028	2.80596	0.00502	0.0675	0.021349	0.00818279	2.60901	0.0090804
ENSG00000270055.1	15	30487962	30487963	0.3992	rs4779762	-2.6	rs7166258	0.174668	6.53	-2.51888	131	24	enet	0.22	4.9e-10	-2.66379	0.00773	0.3992	-0.00795615	0.00331352	-2.40112	0.016345	1.97894	3	0.576789		ENSG00000198633.10	19	52429186	52429187	0.5873	rs12972155	-3.17	rs2290747	0.303512	7.62	2.57966	461	16	enet	0.33	6.3e-18	2.80028	0.005106	0.5873	0.00552345	0.00248206	2.22535	0.0260579
ENSG00000179284.5	19	12965158	12965159	0.345	rs2900918	-3.27	rs11667602	0.230229	-6.32	2.65952	337	337	susie	0.24	4.9e-11	-2.65966	0.00782	0.345	-0.00807171	0.00356912	-2.26154	0.0237257	0.283224	3	0.963152		ENSG00000262228.2	17	765318	765319	0.263	rs3786066	3.12	rs2295479	0.142	-5.67	-2.75201	418	5	lasso	0.15	2.6e-08	2.78946	0.00528	0.263	0.0103068	0.00412493	2.49866	0.0124664
ENSG00000254783.1	11	86283926	86283927	0.22	rs3851182	-3.21	rs6592288	0.003014	3.3	-2.65667	543	1	top1	0.003	0.23	-2.65667	0.007892	0.22	-0.0149059	0.00482313	-3.09049	0.00199824	1.63058	3	0.652477		ENSG00000157796.17	4	39182403	39182404	0.1621	rs12646251	3.19	rs3796510	0.0143	-4.2	3.05159	450	450	susie	0.042	0.0028	-2.7838	0.00537	0.1621	-0.00934618	0.00496397	-1.8828	0.0597274
ENSG00000255495.1	8	12194466	12194467	0.1122	rs1004712	-3.93	rs1616534	0.039521	-3.95	3.37386	202	202	susie	0.041	0.0063	-2.65561	0.00792	0.1122	-0.0164008	0.00639755	-2.56361	0.010359	0.548621	3	0.908087		ENSG00000177738.3	5	43067418	43067419	0.1117	rs2603656	-2.58	rs316398	-0.00277	3.89	-1.75441	329	43	enet	-0.00014	0.33	-2.78217	0.0054	0.1117	-0.0124324	0.00593887	-2.0934	0.0363139
ENSG00000229759.1	3	48256585	48256586	0.4612	rs17647531	-3.42	rs7619865	0.416	8.21	-2.6544	249	1	top1	0.42	4.8e-20	-2.65444	0.00794	0.4612	-0.00696103	0.00295062	-2.35918	0.0183155	0.66503	3	0.881397		ENSG00000236411.1	3	37790444	37790445	0.1911	rs7636734	3.5	rs1984311	0.120392	-5.07	2.23677	412	13	enet	0.13	2.2e-07	-2.77572	0.005508	0.1911	-0.00910007	0.00450105	-2.02177	0.0432004
ENSG00000185442.12	15	92809883	92809884	0.2581	rs17524193	-3.05	rs12593373	0.138694	-4.84	-2.65096	658	1	top1	0.14	9.3e-07	2.65096	0.00803	0.2581	0.0105435	0.00403048	2.61594	0.00889831	4.03126	3	0.258109		ENSG00000151690.14	2	190408354	190408355	0.403	rs2067392	3.66	rs7569128	0.303927	7.58	2.77369	340	1	top1	0.3	1.5e-16	2.77369	0.005542	0.403	0.00652845	0.00312297	2.09046	0.0365763
ENSG00000138767.12	4	77819614	77819615	0.3797	rs2102116	-2.71	rs3205281	0.278	-6.72	-2.6508	434	1	top1	0.28	7.7e-13	2.6508	0.00803	0.3797	0.00961061	0.00346561	2.77314	0.0055519	0.135765	3	0.987224		ENSG00000038295.7	4	165873257	165873258	0.2157	rs355170	2.77	rs355170	0.0523	4.16	2.76554	460	1	top1	0.052	0.00093	2.7655	0.00568	0.2157	0.0106436	0.00438196	2.42897	0.0151419
ENSG00000280670.2	1	45500051	45500052	0.8841	rs11211113	3.05	rs4660862	0.575894	9.71	2.76051	282	282	susie	0.58	2e-31	2.63813	0.008337	0.8841	0.00477874	0.00215555	2.21694	0.026627	2.74082	3	0.433335		ENSG00000053371.12	1	19312145	19312146	0.2295	rs10917536	-3	rs2227295	0.0259	-4.05	0.31539	487	33	enet	0.042	0.0027	-2.76475	0.005697	0.2295	-0.00552342	0.00400288	-1.37986	0.167629
ENSG00000274987.1	12	25210651	25210652	0.179	rs7299998	-3.39	rs12229161	-0.00526	3.57	-2.8583	558	558	susie	-0.0025	0.44	-2.63756	0.00835	0.179	-0.0126501	0.00515458	-2.45415	0.014122	1.72349	3	0.631724		ENSG00000167916.4	17	40703749	40703750	0.1522	rs4890093	-3.46	rs3752026	0.0554	-4.71	-3.41423	407	31	enet	0.068	0.00019	2.76463	0.005699	0.1522	0.00958562	0.00473087	2.02619	0.0427457
ENSG00000225043.1	21	46421033	46421034	0.23	rs17272947	3.09	rs2839203	0.032351	-3.9	2.623	395	395	susie	0.034	0.011	-2.6357	0.0084	0.23	-0.00909648	0.00413508	-2.19983	0.027819	3.20166	3	0.361567		ENSG00000281332.1	7	32760278	32760279	0.3077	rs10242306	3.54	rs11761462	0.148	-5.86	2.81392	407	407	susie	0.2	8.1e-11	-2.76222	0.00574	0.3077	-0.00887522	0.00374148	-2.37211	0.0176866
ENSG00000161609.9	19	49388217	49388218	0.664	rs659555	3.02	rs11671438	0.507381	9.42	2.55597	372	29	enet	0.53	1.5e-27	2.631	0.00851	0.664	0.00506975	0.00241602	2.09839	0.0358708	5.38333	3	0.145785		ENSG00000233716.1	2	63233576	63233577	0.1028	rs13431584	3.2	rs13431765	0.080296	-4.25	2.76046	246	1	top1	0.08	4.8e-05	-2.76046	0.005772	0.1028	-0.00957374	0.00601288	-1.5922	0.111339
ENSG00000131165.14	16	89657800	89657801	0.2083	rs1045814	-2.92	rs12443954	0.052823	-4.58	-1.59902	427	26	enet	0.15	2.7e-07	2.62846	0.00858	0.2083	0.00894597	0.00451317	1.98219	0.0474577	2.39224	3	0.495081		ENSG00000074219.13	19	49362456	49362457	0.1583	rs659555	3.02	rs354020	0.06954	4.89	2.71429	374	374	susie	0.095	1e-05	2.75737	0.005827	0.1583	0.0106015	0.00493555	2.14798	0.0317151
ENSG00000204950.3	11	61508799	61508800	0.23	rs198755	-3.16	rs11230701	0.113999	5.19	-2.78548	345	345	susie	0.14	6.8e-07	-2.62675	0.00862	0.23	-0.00662025	0.0039861	-1.66083	0.0967473	2.03634	3	0.564898		ENSG00000161609.9	19	49388217	49388218	0.5595	rs659555	3.02	rs11671438	0.493549	10.18	2.55597	371	26	enet	0.54	3.3e-33	2.75489	0.005871	0.5595	0.00584848	0.0026421	2.21357	0.0268581
ENSG00000135913.10	2	218568360	218568361	0.2197	rs7574429	2.85	rs526897	0.107842	-4.96	2.64703	362	362	susie	0.11	8.6e-06	-2.62253	0.008728	0.2197	-0.0091086	0.00438712	-2.07621	0.0378742	0.518512	3	0.914806		ENSG00000279035.1	17	75130882	75130883	0.189	rs4435292	-2.51	rs4789112	-0.00229	3.26	1.61737	395	395	susie	0.016	0.045	2.74663	0.006021	0.189	0.0102886	0.00454949	2.26148	0.0237294
ENSG00000228716.6	5	80654982	80654983	0.8098	rs35000	3.03	rs2035256	0.414	8.06	-2.24908	478	36	enet	0.54	2.7e-28	-2.61842	0.00883	0.8098	-0.00496694	0.00226737	-2.19061	0.0284798	0.497199	3	0.919506		ENSG00000142046.14	19	41350910	41350911	0.1566	rs1529717	2.82	rs1529717	0.074617	4.86	2.81938	375	375	susie	0.078	6.2e-05	2.74289	0.00609	0.1566	0.00893042	0.00454938	1.96299	0.0496468
ENSG00000228549.3	1	16870944	16870945	0.2891	rs2977313	-2.08	rs761423	0.007937	4.19	-1.61413	325	9	enet	0.097	4.2e-05	-2.59765	0.009386	0.2891	-0.0108159	0.0041142	-2.62893	0.00856537	2.33429	3	0.505983		ENSG00000144218.18	2	100142738	100142739	0.2856	rs9308833	-3.85	rs13402299	0.113688	6.03	-2.65802	450	40	enet	0.17	2.6e-09	-2.74022	0.00614	0.2856	-0.00835537	0.00389507	-2.14511	0.031944
ENSG00000231784.8	17	752776	752777	0.4205	rs3786066	3.12	rs2740345	0.014806	4.91	1.15466	424	8	lasso	0.15	4.9e-07	2.59449	0.009473	0.4205	0.00850159	0.00315131	2.6978	0.00698003	1.26821	3	0.736696		ENSG00000067221.13	15	73994621	73994622	0.3025	rs10851869	-2.94	rs734854	0.208232	6.64	2.7372	404	1	top1	0.21	2.8e-11	2.7372	0.0062	0.3025	0.00677327	0.00343279	1.97311	0.0484834
ENSG00000273492.5	21	26170870	26170871	0.756	rs468345	-2.92	rs457581	0.511402	9	-2.5937	510	1	top1	0.51	4.2e-26	-2.59372	0.00949	0.756	-0.00546415	0.00245904	-2.22207	0.0262788	4.54056	3	0.208701		ENSG00000227354.6	13	79406308	79406309	0.701	rs314688	-4.14	rs1155848	0.402049	9.09	2.5235	395	8	lasso	0.4	8.7e-23	2.73524	0.00623	0.701	0.00697955	0.00264418	2.63959	0.00830066
ENSG00000151689.12	2	190343469	190343470	0.6071	rs2067392	3.66	rs3791815	0.412676	8.13	2.58995	338	1	top1	0.41	7.3e-20	2.58995	0.009599	0.6071	0.00530346	0.00256344	2.06888	0.0385573	2.45618	3	0.483262		ENSG00000167555.13	19	52397848	52397849	0.5724	rs12972155	-3.17	rs2245620	0.269686	-7.37	3.08793	462	462	susie	0.28	3.1e-15	-2.72615	0.006408	0.5724	-0.00499443	0.00244658	-2.04139	0.041212
ENSG00000197934.8	21	26393634	26393635	0.398	rs2830383	-3.19	rs457581	0.181924	-5.92	-2.5937	607	607	susie	0.19	9.4e-09	2.58929	0.00962	0.398	0.0075034	0.0033888	2.21418	0.0268166	4.79191	3	0.187685		ENSG00000163053.10	2	230068998	230068999	0.2022	rs12475755	2.51	rs6728066	0.121561	5.12	2.38834	474	16	enet	0.13	1.7e-07	2.72294	0.00647	0.2022	0.00775284	0.00422741	1.83394	0.0666623
ENSG00000204991.10	16	89818178	89818179	0.4222	rs1045814	-2.92	rs12709094	0.243732	6.59	-2.05352	360	18	lasso	0.3	1e-13	-2.58564	0.00972	0.4222	-0.00656059	0.00322491	-2.03435	0.0419163	1.61908	3	0.655071		ENSG00000170035.15	2	180967247	180967248	0.1215	rs766598	-3.02	rs4666988	0.08348	4.97	-2.5675	389	389	susie	0.11	2.4e-06	-2.71966	0.006535	0.1215	-0.0152166	0.00600679	-2.53323	0.0113016
ENSG00000255197.5	11	47409189	47409190	0.293	rs11039369	3.06	rs10838709	0.203512	-5.81	2.15988	286	4	lasso	0.22	4.7e-10	-2.57855	0.009922	0.293	-0.00753882	0.00335309	-2.24832	0.0245557	9.42629	3	0.0241286		ENSG00000226686.7	19	37251911	37251912	0.5847	rs862234	2.96	rs320881	0.437481	9.28	2.68208	282	282	susie	0.44	1.3e-25	2.71943	0.006539	0.5847	0.00788726	0.00282821	2.78879	0.0052906
ENSG00000157578.13	21	39445802	39445803	0.79	rs2837022	4.52	rs2836999	0.467954	8.57	2.5772	682	1	top1	0.47	3.2e-23	2.57719	0.00996	0.79	0.00662065	0.00253367	2.61307	0.00897336	4.96325	3	0.174508		ENSG00000229759.1	3	48256585	48256586	0.5615	rs17647531	-3.42	rs9311421	0.410134	9.02	-2.74191	249	32	enet	0.41	2.5e-23	-2.71924	0.006543	0.5615	-0.00702555	0.00271929	-2.58359	0.00977769
ENSG00000114115.9	3	139539828	139539829	0.4171	rs13098635	3.69	rs211587	0.0693	-4.49	-1.8559	492	17	enet	0.11	1.1e-05	2.57685	0.00997	0.4171	0.00775984	0.00301902	2.57031	0.0101606	3.28864	3	0.349227		ENSG00000179115.10	19	12934036	12934037	0.1153	rs2900918	-3.27	rs2974754	0.057589	-4.29	-2.70805	327	1	top1	0.058	0.00053	2.70805	0.006768	0.1153	0.0148871	0.00631348	2.35798	0.0183747
ENSG00000222019.7	16	90047772	90047773	0.3192	rs1045814	-2.92	rs1805007	0.049428	4.25	-1.88985	257	11	enet	0.073	0.00037	-2.57645	0.00998	0.3192	-0.0100938	0.00391644	-2.5773	0.00995755	1.56663	3	0.666979		ENSG00000276704.1	13	97437267	97437268	0.1654	rs4771267	3.44	rs1854226	-0.005187	-3.18	-1.4781	410	410	susie	0.0045	0.17	2.70691	0.00679	0.1654	0.00983051	0.00489826	2.00694	0.0447562
ENSG00000178222.12	4	1113561	1113562	0.4234	rs4419429	-3.4	rs2045066	0.107	5.36	-2.0857	383	383	susie	0.23	1.6e-10	-2.5729	0.01009	0.4234	-0.00642149	0.0030476	-2.10707	0.0351119	0.854267	3	0.836448		ENSG00000197934.8	21	26393634	26393635	0.3724	rs2830383	-3.19	rs457581	0.15863	-6.49	-2.5937	608	608	susie	0.17	1.6e-09	2.70411	0.006849	0.3724	0.00806009	0.00351899	2.29045	0.021995
ENSG00000166405.14	11	8169054	8169055	0.455	rs7929179	-2.72	rs10839984	0.361358	7.66	2.6083	610	610	susie	0.36	3.8e-17	2.57243	0.010099	0.455	0.00668194	0.0031628	2.11267	0.0346294	3.26247	3	0.3529		ENSG00000106868.16	9	112175407	112175408	0.4524	rs10981150	-4.21	rs7020062	0.06753	-6.49	-1.42563	486	29	enet	0.27	2.2e-14	2.6984	0.006966	0.4524	0.00700376	0.00296555	2.3617	0.0181913
ENSG00000181896.11	19	19668795	19668796	0.276	rs2283625	-2.98	rs11669761	0.227967	6.12	-2.56971	330	1	top1	0.23	1.5e-10	-2.56971	0.01018	0.276	-0.0102539	0.00393527	-2.60565	0.00917002	0.521844	3	0.914067		ENSG00000256443.1	11	61541296	61541297	0.15	rs198755	-3.16	rs7111608	0.05485	4.47	-2.84184	362	362	susie	0.059	0.00044	-2.68943	0.00716	0.15	-0.00862059	0.00499525	-1.72576	0.0843912
ENSG00000186399.10	15	30414161	30414162	0.1367	rs4779762	-2.6	rs7166258	0.105178	4.6	-2.51888	129	129	susie	0.11	1e-05	-2.56931	0.01019	0.1367	-0.0144702	0.00590446	-2.45073	0.0142567	1.45811	3	0.691972		ENSG00000105717.13	19	19618915	19618916	0.1916	rs2283625	-2.98	rs8113682	0.077226	4.75	-2.38238	350	26	enet	0.092	1.4e-05	-2.68011	0.00736	0.1916	-0.0102913	0.00448942	-2.29234	0.0218863
ENSG00000260361.1	15	92781491	92781492	0.5641	rs17524193	-3.05	rs12593373	0.29274	7.73	-2.65096	642	27	enet	0.37	2.8e-17	-2.56865	0.01021	0.5641	-0.00685575	0.00276764	-2.47711	0.0132451	1.44042	3	0.696087		ENSG00000148356.13	9	127451485	127451486	0.4232	rs2246011	-3.01	rs2243767	0.19182	6.28	-2.69393	363	39	enet	0.3	2.5e-16	-2.6762	0.007446	0.4232	-0.00710977	0.00314729	-2.25902	0.0238824
ENSG00000236935.1	11	64329503	64329504	0.53	rs11231735	2.75	rs34499953	0.317355	-7.2	2.2249	351	7	lasso	0.35	3.7e-16	-2.56536	0.010307	0.53	-0.00655133	0.00273065	-2.39919	0.0164315	1.36553	3	0.713633		ENSG00000279878.1	11	61526601	61526602	0.2665	rs198755	-3.16	rs11230701	0.168218	6.24	-2.78548	363	363	susie	0.18	4.8e-10	-2.67269	0.00752	0.2665	-0.00632669	0.00370856	-1.70597	0.0880138
ENSG00000040933.15	2	98444853	98444854	0.229	rs12617721	3.68	rs2278210	0.129954	4.76	2.55556	314	1	top1	0.13	2.1e-06	2.55556	0.010602	0.229	0.00807423	0.00404938	1.99394	0.0461583	0.963787	3	0.810014		ENSG00000171790.15	1	41023236	41023237	0.2533	rs12024263	-3.37	rs12121539	0.247	-7.2	2.67026	431	1	top1	0.25	2.4e-13	-2.67026	0.007579	0.2533	-0.010512	0.00421905	-2.49156	0.0127183
ENSG00000125734.15	19	6737602	6737603	0.599	rs2035970	-3.29	rs3810223	0.465132	-8.61	-2.53755	466	466	susie	0.47	3.5e-23	2.54353	0.01097	0.599	0.00760893	0.00289577	2.6276	0.00859896	2.56926	3	0.462904		ENSG00000151025.9	10	25175061	25175062	0.1469	rs824600	-3.14	rs564371	-0.001133	3.95	-0.8757	429	429	susie	0.03	0.0098	-2.66771	0.00764	0.1469	-0.0080862	0.00477171	-1.69461	0.0901492
ENSG00000153531.13	13	113453523	113453524	0.174	rs4907642	-3.28	rs9577554	0.05065	-4.15	-0.6857	392	50	enet	0.091	7e-05	-2.52811	0.0115	0.174	-0.00930764	0.00477567	-1.94897	0.0512991	0.317012	3	0.956798		ENSG00000124588.19	6	2993930	2993931	0.7134	rs1885300	-2.67	rs6920375	0.288442	-7.45	-2.52263	680	43	enet	0.36	1.1e-19	2.66412	0.007719	0.7134	0.00636851	0.00246872	2.57968	0.00988928
ENSG00000124588.19	6	2993930	2993931	0.849	rs1885300	-2.67	rs6920375	0.276856	-6.71	-2.52263	680	680	susie	0.28	7.9e-13	2.52263	0.011648	0.849	0.0051383	0.00218148	2.35542	0.0185017	2.0776	3	0.556457		ENSG00000160298.17	21	46323874	46323875	0.4396	rs17272947	3.09	rs12626184	0.26578	-7.27	2.7156	452	452	susie	0.27	2e-14	-2.66026	0.007808	0.4396	-0.00650376	0.00295484	-2.20105	0.0277324
ENSG00000107036.11	9	5629024	5629025	0.423	rs2233177	2.65	rs13294802	0.216093	-5.97	-2.51621	447	447	susie	0.24	4.6e-11	2.52253	0.01165	0.423	0.00650374	0.00314166	2.07016	0.0384373	0.137417	3	0.986997		ENSG00000272572.1	10	100912567	100912568	0.4117	rs807047	2.65	rs2273654	0.219998	6.52	2.31677	414	34	enet	0.23	2.6e-12	2.66018	0.00781	0.4117	0.00941202	0.00354363	2.65604	0.00790648
ENSG00000081791.8	5	141923807	141923808	0.3496	rs4912768	-3.58	rs10078802	0.05389	-4.54	-1.07775	525	24	enet	0.1	2.6e-05	2.52016	0.01173	0.3496	0.00937326	0.00364813	2.56934	0.0101894	1.3981	3	0.705979		ENSG00000281106.2	13	51845174	51845175	0.305	rs7998084	-3.17	rs1924609	0.232656	-7.65	2.5798	353	353	susie	0.29	1.2e-15	-2.66021	0.00781	0.305	-0.00687951	0.00348932	-1.97159	0.048656
ENSG00000034677.12	8	100336217	100336218	0.2515	rs1660322	-3.48	rs1788190	0.187455	5.65	2.51661	394	1	top1	0.19	8.9e-09	2.51661	0.01185	0.2515	0.00584982	0.00369786	1.58195	0.113662	3.40992	3	0.332635		ENSG00000164048.13	3	48241099	48241100	0.5918	rs17647531	-3.42	rs9311421	0.408574	9.51	-2.74191	245	245	susie	0.45	6.2e-26	-2.65981	0.007819	0.5918	-0.00658603	0.00261177	-2.52168	0.0116797
ENSG00000119636.15	14	74019399	74019400	0.166	rs747324	3.21	rs2358633	0.13496	5.05	2.51551	394	1	top1	0.13	1.3e-06	2.51551	0.01189	0.166	0.00835321	0.00496595	1.6821	0.09255	1.79875	3	0.615207		ENSG00000121766.15	1	31296981	31296982	0.1596	rs1056526	4.07	rs3795432	0.064	-4.99	2.69066	415	415	susie	0.087	2.4e-05	-2.65968	0.007821	0.1596	-0.0132241	0.0053326	-2.47986	0.0131435
ENSG00000213640.3	7	64862998	64862999	0.8641	rs6978652	3.59	rs7804955	0.683268	-10.35	2.51497	263	1	top1	0.68	9.4e-41	-2.515	0.0119	0.8641	-0.00632448	0.00229905	-2.7509	0.00594309	2.15062	3	0.54174		ENSG00000179284.5	19	12965158	12965159	0.258	rs2900918	-3.27	rs11667602	0.263866	-7.18	2.65952	337	337	susie	0.27	2e-14	-2.65952	0.007825	0.258	-0.0093334	0.00412724	-2.26141	0.0237338
ENSG00000133805.15	11	10308312	10308313	0.375	rs10770118	3.93	rs4146830	0.017904	4.04	1.78469	487	56	enet	0.12	6.7e-06	2.50931	0.012097	0.375	0.00590355	0.00305381	1.93318	0.0532145	5.95652	3	0.113745		ENSG00000138767.12	4	77819614	77819615	0.2819	rs2102116	-2.71	rs3205281	0.271	-7.51	-2.65083	434	434	susie	0.28	5.3e-15	2.6588	0.00784	0.2819	0.0104481	0.00397639	2.62754	0.00860054
ENSG00000130287.13	19	19211972	19211973	0.273	rs2283625	-2.98	rs1050483	0.211257	-5.93	-2.50759	334	1	top1	0.21	8.4e-10	2.50759	0.01216	0.273	0.00827671	0.00371163	2.22994	0.0257514	1.73783	3	0.628556		ENSG00000274642.1	1	120197084	120197085	0.2076	rs2843027	2.69	rs2994811	0.000915	-3.26	2.54371	138	138	susie	0.021	0.027	-2.65178	0.008007	0.2076	-0.0126343	0.0047155	-2.67931	0.00737735
ENSG00000165915.13	11	47407131	47407132	0.129	rs11039369	3.06	rs2242081	0.075349	-3.97	2.50355	286	1	top1	0.075	0.0003	-2.50355	0.012295	0.129	-0.0106975	0.00492617	-2.17156	0.029889	11.4295	3	0.00961613		ENSG00000225043.1	21	46421033	46421034	0.1467	rs17272947	3.09	rs2839181	0.00173	3.37	-1.5956	395	395	susie	0.025	0.017	-2.65146	0.008014	0.1467	-0.0152811	0.00557114	-2.74291	0.0060898
ENSG00000117569.18	1	96721664	96721665	0.2086	rs1994375	3.62	rs161991	0.044529	-4.26	2.06741	418	418	susie	0.062	0.00097	-2.50354	0.012296	0.2086	-0.0109018	0.00444472	-2.45276	0.0141766	2.3338	3	0.506077		ENSG00000178222.12	4	1113561	1113562	0.3618	rs4419429	-3.4	rs2014318	0.234	7.01	-2.08787	385	36	enet	0.27	2.4e-14	-2.6437	0.0082	0.3618	-0.0068257	0.00341973	-1.99598	0.0459363
ENSG00000250422.1	5	45557918	45557919	0.1218	rs17271569	2.99	rs17344557	0.04647	-3.77	-2.6706	178	6	lasso	0.048	0.0032	2.49672	0.01253	0.1218	0.0132467	0.0059296	2.234	0.0254831	0.815073	3	0.845858		ENSG00000186017.14	19	36489647	36489648	0.1879	rs12976232	-3.17	rs2967436	0.094211	-4.58	2.63943	313	1	top1	0.094	1.1e-05	-2.63943	0.008305	0.1879	-0.0112031	0.00460373	-2.43349	0.014954
ENSG00000136238.17	7	6374522	6374523	0.2165	rs10447683	3.13	rs836508	0.102709	5.02	2.11966	294	12	enet	0.11	9.7e-06	2.4962	0.01255	0.2165	0.00839925	0.00448969	1.87078	0.061375	1.62213	3	0.654382		ENSG00000183020.13	11	924893	924894	0.13	rs11246380	-3.4	rs10794342	0.103548	4.71	-2.63668	410	1	top1	0.1	4e-06	-2.63668	0.00837	0.13	-0.0118457	0.00557785	-2.12371	0.0336943
ENSG00000259957.2	16	49294885	49294886	0.457	rs4785552	3.36	rs9935379	0.165935	-5.99	-2.33819	482	36	enet	0.27	1.3e-12	2.49587	0.01256	0.457	0.00605063	0.00291748	2.07392	0.0380865	1.59756	3	0.659943		ENSG00000109919.9	11	47642622	47642623	0.1191	rs11039369	3.06	rs34958982	0.045936	4.48	-2.6914	288	5	lasso	0.092	1.4e-05	-2.63623	0.00838	0.1191	-0.00916145	0.00505318	-1.81301	0.0698306
ENSG00000008196.12	6	50818722	50818723	0.196	rs2746663	3.63	rs579544	0.024737	-3.65	2.51256	314	17	enet	0.031	0.016	-2.49586	0.012565	0.196	-0.0102961	0.0046781	-2.20091	0.0277423	2.45894	3	0.482757		ENSG00000011347.9	11	61581147	61581148	0.2435	rs198755	-3.16	rs11230701	0.131683	5.83	-2.78548	353	353	susie	0.14	4.6e-08	-2.63655	0.00838	0.2435	-0.00643996	0.00387046	-1.66388	0.0961374
ENSG00000115556.13	2	218607764	218607765	0.2176	rs7574429	2.85	rs3821031	0.125601	-5.99	2.60729	365	365	susie	0.19	6.8e-09	-2.49087	0.012743	0.2176	-0.00888218	0.00436766	-2.03362	0.0419897	0.53927	3	0.910183		ENSG00000103671.9	15	64387747	64387748	0.0757	rs2899700	-3.66	rs16948170	0.087087	4.32	-2.63537	287	1	top1	0.087	2.3e-05	-2.63537	0.0084	0.0757	-0.0207435	0.00765633	-2.70932	0.00674206
ENSG00000261701.6	16	72063223	72063224	0.7072	rs12446005	2.27	rs2000999	0.451707	8.48	-1.9807	359	359	susie	0.48	3.5e-24	-2.48576	0.01293	0.7072	-0.00477067	0.00238115	-2.00351	0.0451225	1.53103	3	0.675127		ENSG00000279640.1	12	132100819	132100820	0.1777	rs28474681	-2.78	rs12309945	0.026316	4.09	-0.3849	313	26	enet	0.049	0.0013	-2.62977	0.00854	0.1777	-0.00961556	0.0047366	-2.03006	0.0423509
ENSG00000084636.17	1	31704318	31704319	0.4265	rs1056526	4.07	rs6657383	0.035249	-4.64	0.29586	350	350	susie	0.24	6.2e-11	2.47763	0.013226	0.4265	0.00661235	0.00324156	2.03987	0.0413637	1.40892	3	0.703446		ENSG00000152936.10	12	25648578	25648579	0.2685	rs7299998	-3.39	rs2357	0.107002	4.97	-2.6271	529	1	top1	0.11	2.7e-06	-2.62707	0.00861	0.2685	-0.0105232	0.00391072	-2.69085	0.00712698
ENSG00000184319.15	22	50756947	50756948	0.3689	rs2516557	-3.5	rs2238837	0.15211	-5.19	-2.07547	198	6	lasso	0.17	6e-08	2.47694	0.01325	0.3689	0.00683707	0.00331942	2.05972	0.0394254	4.78914	3	0.187905		ENSG00000101203.16	20	63293185	63293186	0.1703	rs6011670	-2.77	rs2144456	-0.00452	3.65	-1.16522	489	489	susie	0.021	0.026	-2.62504	0.00866	0.1703	-0.00887409	0.00443888	-1.99917	0.0455897
ENSG00000115956.9	2	68365172	68365173	0.2531	rs12468533	3.08	rs1375371	0.093988	-4.56	2.97804	509	24	enet	0.12	5.1e-06	-2.47674	0.013259	0.2531	-0.00862998	0.00388519	-2.22125	0.026334	2.25997	3	0.520234		ENSG00000205659.10	14	74084795	74084796	0.2819	rs747324	3.21	rs12895268	0.134	-5.72	-2.03221	417	417	susie	0.17	2.1e-09	2.62405	0.00869	0.2819	0.00923264	0.00393395	2.34691	0.0189297
ENSG00000196123.12	16	67184039	67184040	0.4007	rs3730403	-2.48	rs13339140	0.191437	6.33	-2.46911	244	1	top1	0.19	6e-09	-2.46911	0.01355	0.4007	-0.00767953	0.00331476	-2.31677	0.0205164	3.58466	3	0.309946		ENSG00000255197.5	11	47409189	47409190	0.2117	rs11039369	3.06	rs2293576	0.121296	-4.9	2.62241	288	1	top1	0.12	5.8e-07	-2.62241	0.00873	0.2117	-0.0106352	0.00420994	-2.52621	0.0115299
ENSG00000185163.9	12	132144334	132144335	0.2956	rs28474681	-2.78	rs11831480	0.183544	-5.82	-2.4642	313	1	top1	0.18	1.3e-08	2.46424	0.01373	0.2956	0.00658389	0.00359954	1.8291	0.0673853	0.330482	3	0.954197		ENSG00000278543.1	19	52475238	52475239	0.3002	rs12972155	-3.17	rs4801914	0.083436	4.81	2.62174	452	1	top1	0.083	3.4e-05	2.62174	0.008748	0.3002	0.00658241	0.00342219	1.92345	0.0544233
ENSG00000143434.15	1	151146663	151146664	0.5528	rs2292166	3.76	rs12088941	0.222362	6.57	-2.10083	305	305	susie	0.3	5.8e-14	-2.46028	0.013883	0.5528	-0.0051759	0.00247115	-2.09453	0.0362124	5.8454	3	0.119379		ENSG00000144597.13	3	15427354	15427355	0.7303	rs7640807	3.2	rs4124949	0.56776	10.31	2.88358	372	372	susie	0.58	2.1e-37	2.62054	0.008779	0.7303	0.00482698	0.00239572	2.01484	0.0439218
ENSG00000007171.16	17	27800498	27800499	0.6327	rs2108952	2.83	rs3751972	0.457138	8.84	2.41211	298	8	lasso	0.51	8.8e-26	2.4581	0.013967	0.6327	0.00672573	0.00261441	2.57256	0.0100949	4.03349	3	0.257871		ENSG00000063660.8	2	240435670	240435671	0.3814	rs10196857	-3.2	rs2292832	0.128558	6.19	1.52347	538	16	enet	0.22	3.7e-12	2.62008	0.008791	0.3814	0.00654665	0.00336743	1.94411	0.0518827
ENSG00000158805.11	16	89720399	89720400	0.4193	rs1045814	-2.92	rs7189734	0.171542	-5.64	-0.99277	403	33	enet	0.22	4.3e-10	2.45366	0.01414	0.4193	0.00873726	0.003373	2.59036	0.00958762	0.819341	3	0.844836		ENSG00000250067.11	19	19529363	19529364	0.3337	rs2283625	-2.98	rs739461	0.174871	-6.56	-2.24774	352	30	enet	0.24	3.2e-13	2.61946	0.008807	0.3337	0.00826502	0.0034871	2.37017	0.0177799
ENSG00000169220.17	5	177357836	177357837	0.1539	rs10866705	-3.06	rs35716097	0.11328	-5.19	-1.64077	286	9	enet	0.14	7.5e-07	2.42921	0.01513	0.1539	0.0112554	0.00524556	2.1457	0.0318967	2.46995	3	0.480747		ENSG00000125871.13	20	17968980	17968981	0.3186	rs8121302	-2.98	rs3736771	-0.00429	-4.17	2.09748	568	568	susie	0.03	0.01	-2.61949	0.00881	0.3186	-0.00655977	0.00340148	-1.9285	0.0537925
ENSG00000182993.3	12	14803571	14803572	0.4565	rs12822139	-2.87	rs2075268	0.387023	7.86	2.4286	368	1	top1	0.39	2.1e-18	2.42855	0.01516	0.4565	0.00642311	0.00296153	2.16885	0.0300939	7.95961	3	0.0468538		ENSG00000166405.14	11	8169054	8169055	0.4249	rs7929179	-2.72	rs10839976	0.355915	8.49	2.58572	612	612	susie	0.36	4.2e-20	2.61259	0.00899	0.4249	0.00711614	0.00327975	2.16973	0.0300277
ENSG00000238151.1	20	30403383	30403384	0.114	rs6087210	-2.62	rs6087210	0.034333	3.94	-2.6196	7	2	enet	0.061	0.0011	-2.42709	0.0152	0.114	-0.00859238	0.00561585	-1.53002	0.126011	1.24948	3	0.741163		ENSG00000133433.10	22	23961185	23961186	0.5863	rs2236624	3.51	rs1892714	0.27136	7.77	-2.61003	421	22	enet	0.43	1.3e-24	-2.6051	0.00918	0.5863	-0.00558581	0.00249106	-2.24235	0.0249391
ENSG00000121766.15	1	31296981	31296982	0.281	rs1056526	4.07	rs2377728	0.129138	4.64	-2.42503	414	1	top1	0.13	2.3e-06	-2.42503	0.015307	0.281	-0.008322	0.00379676	-2.19187	0.0283889	1.75762	3	0.6242		ENSG00000128245.14	22	31944460	31944461	0.1577	rs5998144	-3.09	rs738993	-0.005355	-3.75	-0.803508	460	37	enet	0.057	0.00055	2.6039	0.00922	0.1577	0.00930465	0.00491484	1.89317	0.0583348
ENSG00000198169.8	8	144755604	144755605	0.6098	rs2958516	2.42	rs2953854	0.30435	-7.23	2.15931	216	17	enet	0.34	5.5e-16	-2.42443	0.01533	0.6098	-0.00326031	0.00236395	-1.37918	0.16784	4.33021	3	0.227944		ENSG00000092094.10	14	20455104	20455105	0.7801	rs3136817	-4.38	rs883037	0.53	-9.98	2.16864	655	10	enet	0.55	1e-34	-2.60174	0.00928	0.7801	-0.00487525	0.00240926	-2.02355	0.0430169
ENSG00000183513.8	2	98608514	98608515	0.197	rs12617721	3.68	rs6734569	0.04153	-3.74	-0.52428	314	27	enet	0.049	0.0032	2.42202	0.015435	0.197	0.00768767	0.00434101	1.77094	0.0765703	3.95831	3	0.266001		ENSG00000075399.13	16	89720983	89720984	0.1727	rs1045814	-2.92	rs1110331	0.066621	-4.53	2.60059	404	1	top1	0.067	0.00021	-2.60059	0.00931	0.1727	-0.0115558	0.00494738	-2.33573	0.0195051
ENSG00000197808.11	19	36666852	36666853	0.121	rs12976232	-3.17	rs2912401	0.036302	-3.99	-2.64933	289	289	susie	0.054	0.002	2.42122	0.01547	0.121	0.00884814	0.00561093	1.57695	0.114808	1.90559	3	0.592231		ENSG00000232692.1	21	26378551	26378552	0.3156	rs2830383	-3.19	rs457581	0.21846	-6.55	-2.5937	612	1	top1	0.22	8.2e-12	2.59372	0.009494	0.3156	0.00845701	0.00380593	2.22206	0.026279
ENSG00000241258.6	7	66114603	66114604	0.2832	rs4072879	3.07	rs12532327	0.05822	3.99	-0.97631	194	19	enet	0.11	2e-05	-2.416	0.01569	0.2832	-0.0102879	0.0041112	-2.50241	0.0123352	1.46618	3	0.690097		ENSG00000118307.18	12	25195161	25195162	0.2855	rs7299998	-3.39	rs2291365	0.109625	-5.01	2.6034	573	573	susie	0.11	1.6e-06	-2.59125	0.00956	0.2855	-0.00784313	0.00390784	-2.00702	0.0447471
ENSG00000232859.9	17	27893382	27893383	0.4395	rs2108952	2.83	rs3751972	0.34038	-7.43	2.41211	307	1	top1	0.34	6.5e-16	-2.41211	0.01586	0.4395	-0.00809244	0.00313141	-2.58428	0.00975829	4.64887	3	0.19939		ENSG00000134115.12	3	1092575	1092576	0.2606	rs2731536	3.61	rs1499262	0.105474	-4.95	2.5895	660	1	top1	0.11	3.2e-06	-2.5895	0.009611	0.2606	-0.00821577	0.00385924	-2.12886	0.0332662
ENSG00000110871.14	12	120534349	120534350	0.3858	rs16949946	2.74	rs2235217	0.296382	6.86	2.4118	404	1	top1	0.3	1e-13	2.4118	0.01587	0.3858	0.00791508	0.0033577	2.35729	0.0184087	0.439566	3	0.931953		ENSG00000135127.11	12	119989868	119989869	0.3684	rs16949946	2.74	rs10128766	0.168525	5.85	2.4908	380	13	lasso	0.19	2.3e-10	2.58899	0.00963	0.3684	0.00825975	0.00339413	2.43354	0.014952
ENSG00000011021.21	1	11807130	11807131	0.2251	rs198413	2.86	rs198412	0.097924	-4.51	2.32674	478	9	enet	0.12	3.6e-06	-2.41135	0.015894	0.2251	-0.00944865	0.00447438	-2.11172	0.0347101	1.61543	3	0.655896		ENSG00000213640.3	7	64862998	64862999	0.8086	rs6978652	3.59	rs7804955	0.651	-11.09	2.51497	263	30	enet	0.68	5.9e-48	-2.58723	0.00968	0.8086	-0.00642586	0.00235572	-2.72777	0.00637634
ENSG00000167916.4	17	40703749	40703750	0.2874	rs4890093	-3.46	rs2462961	0.236253	-6.41	-2.45335	404	404	susie	0.24	4.1e-11	2.40835	0.016025	0.2874	0.00564853	0.00335298	1.68463	0.0920604	7.15142	3	0.0672249		ENSG00000254685.6	1	74198211	74198212	0.3667	rs481387	3.01	rs3765651	0.147	-5.89	2.68099	356	356	susie	0.15	1.4e-08	-2.58577	0.009716	0.3667	-0.00647196	0.00328803	-1.96834	0.0490292
ENSG00000226562.3	9	33580694	33580695	0.6959	rs3758268	3.41	rs12005354	0.248757	6.71	-1.19448	360	48	enet	0.37	2e-17	-2.39544	0.0166	0.6959	-0.00576198	0.00253535	-2.27266	0.0230469	3.78395	3	0.285759		ENSG00000182093.14	21	39380243	39380244	0.3046	rs2837022	4.52	rs2836999	0.10383	-4.88	2.5772	646	1	top1	0.1	3.9e-06	-2.57719	0.009961	0.3046	-0.0106622	0.00408039	-2.61303	0.00897422
ENSG00000061492.11	5	138083891	138083892	0.1708	rs7706614	-2.39	rs4835774	0.07087	-4.17	2.39089	311	1	top1	0.071	0.00044	-2.39089	0.01681	0.1708	-0.012556	0.00504298	-2.4898	0.0127816	2.57956	3	0.461085		ENSG00000180210.14	11	46719179	46719180	0.5033	rs11038863	-3.33	rs10769205	0.205105	-6.28	-2.5755	239	1	top1	0.21	4.1e-11	2.5755	0.01	0.5033	0.00689537	0.00287108	2.40167	0.0163205
ENSG00000153291.15	6	46652914	46652915	0.857	rs926776	-2.72	rs2270450	0.525156	9.08	1.83115	492	492	susie	0.64	2e-36	2.38983	0.016856	0.857	0.00594332	0.00227608	2.61121	0.0090223	1.79672	3	0.615648		ENSG00000148483.8	10	17752251	17752252	0.1989	rs7915059	3.44	rs2570278	0.065007	4.99	-2.27079	533	533	susie	0.097	8.5e-06	-2.57525	0.01002	0.1989	-0.0111333	0.0049035	-2.27048	0.0231784
ENSG00000240616.1	19	12894132	12894133	0.216	rs1045913	3.07	rs8012	0.136358	-5.43	-2.26225	327	10	enet	0.15	3.9e-07	2.38934	0.01688	0.216	0.010646	0.00465134	2.28879	0.0220913	4.12409	3	0.248372		ENSG00000181896.11	19	19668795	19668796	0.2762	rs2283625	-2.98	rs11669761	0.209891	6.56	-2.56971	332	1	top1	0.21	2.3e-11	-2.56971	0.010178	0.2762	-0.0102502	0.00393385	-2.60565	0.00917004
ENSG00000254685.6	1	74198211	74198212	0.1689	rs481387	3.01	rs3765651	0.01037	-3.95	2.68099	356	356	susie	0.052	0.0023	-2.38825	0.016929	0.1689	-0.00765222	0.00475905	-1.60793	0.107851	1.78475	3	0.618258		ENSG00000115556.13	2	218607764	218607765	0.1641	rs7574429	2.85	rs2241527	0.206754	-6.87	2.54988	365	365	susie	0.22	3.8e-12	-2.56826	0.010221	0.1641	-0.0105281	0.00506148	-2.08005	0.0375214
ENSG00000272462.2	6	25992661	25992662	0.406	rs1543680	3.58	rs1130000	0.285894	-6.79	2.38471	682	1	top1	0.29	3.3e-13	-2.38471	0.017093	0.406	-0.00775862	0.0032702	-2.37252	0.0176671	2.19872	3	0.5322		ENSG00000099785.10	19	8413269	8413270	0.3765	rs2894538	-3.3	rs17160520	0.255801	7.59	-2.53435	368	368	susie	0.28	1.9e-15	-2.56408	0.010345	0.3765	-0.00800617	0.00324549	-2.46686	0.0136304
ENSG00000120860.10	12	102062148	102062149	0.3275	rs7136446	-3.04	rs7963649	0.04746	-5.32	-2.6529	447	447	susie	0.13	2.1e-06	2.38315	0.01717	0.3275	0.00852009	0.00373132	2.2834	0.022407	3.24097	3	0.355943		ENSG00000250377.1	5	88693971	88693972	0.1315	rs410671	3.27	rs616391	0.0493	-4.02	2.75919	265	265	susie	0.062	0.00034	-2.56404	0.01035	0.1315	-0.00806222	0.00525914	-1.53299	0.125278
ENSG00000272247.1	3	158801863	158801864	0.3754	rs10936162	-3.29	rs1870829	0.111	4.77	2.3828	404	1	top1	0.11	1.2e-05	2.38283	0.01718	0.3754	0.00819833	0.00341077	2.40366	0.0162318	0.368682	3	0.946633		ENSG00000235436.10	7	90119580	90119581	0.2873	rs4728833	3.96	rs194503	0.302	-7.8	-2.50508	470	470	susie	0.31	1.2e-16	2.56393	0.01035	0.2873	0.00806651	0.00378293	2.13234	0.0329786
ENSG00000004534.14	3	49940006	49940007	0.3451	rs6774354	-3.21	rs6771546	0.362	7.93	2.3802	314	314	susie	0.38	3.6e-18	2.38255	0.01719	0.3451	0.00840719	0.00344883	2.43769	0.0147813	2.98274	3	0.394294		ENSG00000261037.1	5	6022282	6022283	0.5377	rs10462632	2.94	rs271399	0.17	6.53	1.90035	606	48	enet	0.33	2.6e-18	2.56337	0.01037	0.5377	0.00519508	0.00276533	1.87865	0.0602925
ENSG00000272402.1	6	24706746	24706747	0.238	rs807541	-2.78	rs807511	0.002097	3.7	-2.47858	610	610	susie	0.037	0.0091	-2.38257	0.017192	0.238	-0.00774329	0.00384262	-2.01511	0.0438933	6.2649	3	0.09941		ENSG00000129946.10	19	460995	460996	0.3833	rs1683564	-2.6	rs1046822	0.085869	5.68	-1.98921	348	24	enet	0.22	9.4e-12	-2.56115	0.010433	0.3833	-0.00545132	0.00312077	-1.74679	0.0806738
ENSG00000182362.13	21	46286336	46286337	0.756	rs17272947	3.09	rs11701725	0.213746	6.83	1.8435	462	42	enet	0.37	1.7e-17	2.37624	0.01749	0.756	0.00544818	0.00235577	2.31269	0.0207397	5.05986	3	0.167466		ENSG00000114115.9	3	139539828	139539829	0.2968	rs13098635	3.69	rs1511570	0.097154	5.56	2.15543	493	493	susie	0.14	1e-07	2.55812	0.010524	0.2968	0.00994096	0.00373059	2.66471	0.0077054
ENSG00000283491.1	2	231507255	231507256	0.1923	rs4972979	-3.33	rs11685196	0.13084	-4.79	2.37241	368	1	top1	0.13	1.9e-06	-2.37241	0.017673	0.1923	-0.00767109	0.00432858	-1.77219	0.0763623	3.07245	3	0.38059		ENSG00000172059.10	2	10042848	10042849	0.3495	rs951629	-3.17	rs4669519	0.005555	4.17	2.76054	578	578	susie	0.034	0.0068	2.55714	0.010554	0.3495	0.00880558	0.0036057	2.44213	0.014601
ENSG00000068745.14	3	48740352	48740353	0.6169	rs7621785	-3.04	rs4974078	0.0128	-3.85	1.6049	275	50	enet	0.14	9.5e-07	-2.37184	0.0177	0.6169	-0.00731336	0.00265706	-2.75243	0.00591545	0.358448	3	0.948686		ENSG00000185684.12	12	132084282	132084283	0.4172	rs28474681	-2.78	rs7973039	0.188615	-6.23	-2.5197	337	337	susie	0.19	1.5e-10	2.55438	0.01064	0.4172	0.00642478	0.00318408	2.01778	0.0436142
ENSG00000159733.13	4	2418662	2418663	0.5821	rs762832	2.86	rs12640733	0.0845	-4.72	-0.9449	346	34	enet	0.19	6.3e-09	2.367	0.01793	0.5821	0.00594256	0.00281078	2.1142	0.0344981	2.14692	3	0.54248		ENSG00000168653.10	1	39026317	39026318	0.8521	rs17505083	-3.49	rs4147753	0.525	-9.98	2.60525	394	24	lasso	0.54	1.6e-33	-2.55335	0.010669	0.8521	-0.00536956	0.0023133	-2.32116	0.020278
ENSG00000275963.1	12	12648938	12648939	0.6195	rs10845615	-2.59	rs11055008	0.040385	-4.13	-2.0776	465	37	enet	0.056	0.0017	2.36302	0.01813	0.6195	0.00495355	0.00239482	2.06845	0.0385981	4.20302	3	0.240359		ENSG00000143437.20	1	150876767	150876768	0.278	rs2292166	3.76	rs12568757	0.117	6.08	-1.1563	305	16	enet	0.18	5.6e-10	-2.5531	0.010677	0.278	-0.00815924	0.00384696	-2.12096	0.0339253
ENSG00000113119.12	5	140639426	140639427	0.3856	rs31874	-2.96	rs753280	0.241	7.14	-2.18325	342	31	enet	0.34	5.2e-16	-2.36019	0.01827	0.3856	-0.00859349	0.00344239	-2.49637	0.0125471	0.267361	3	0.966045		ENSG00000204991.10	16	89818178	89818179	0.2904	rs1045814	-2.92	rs10852623	0.264259	7.18	-2.08458	361	361	susie	0.27	1.4e-14	-2.54278	0.011	0.2904	-0.00712224	0.00379915	-1.87469	0.0608351
ENSG00000185684.12	12	132084282	132084283	0.592	rs28474681	-2.78	rs7973039	0.261071	-6.47	-2.5197	334	15	lasso	0.28	6.4e-13	2.35642	0.01845	0.592	0.00489293	0.00260465	1.87854	0.0603079	0.0408317	3	0.997832		ENSG00000240694.8	8	26514020	26514021	0.6874	rs7829347	2.88	rs17403126	0.387	8.57	2.09528	669	37	enet	0.52	4.8e-32	2.54213	0.011	0.6874	0.00467687	0.00234752	1.99226	0.0463421
ENSG00000275557.1	1	149607764	149607765	0.2172	rs3738319	2.43	rs626785	0.101635	-4.2	-2.35316	52	1	top1	0.1	2.8e-05	2.35316	0.018614	0.2172	0.00864829	0.00434035	1.99253	0.0463124	1.83172	3	0.608056		ENSG00000204969.6	5	140794851	140794852	0.233	rs31874	-2.96	rs12659129	0.21	-7.21	-1.49945	364	86	enet	0.25	1.9e-13	2.54239	0.01101	0.233	0.00974274	0.00435162	2.23888	0.025164
ENSG00000144218.18	2	100142738	100142739	0.3418	rs9308833	-3.85	rs11687241	0.151537	6.02	-0.535787	452	7	lasso	0.22	2.6e-10	-2.35287	0.018629	0.3418	-0.00931693	0.00381277	-2.44361	0.0145412	3.85661	3	0.277369		ENSG00000107036.11	9	5629024	5629025	0.2578	rs2233177	2.65	rs13294802	0.19298	-6.26	-2.51621	446	446	susie	0.2	1.3e-10	2.5408	0.01106	0.2578	0.00819575	0.00401622	2.04066	0.0412843
ENSG00000189423.11	17	20415546	20415547	0.0799	rs1682297	-2.87	rs34089239	0.036157	4.01	-2.37762	170	170	susie	0.048	0.0034	-2.34326	0.019116	0.0799	-0.0157553	0.0068039	-2.31563	0.0205787	2.62794	3	0.452612		ENSG00000166797.10	15	64094017	64094018	0.22	rs7164156	3.35	rs332233	0.03486	-3.62	2.98043	290	6	lasso	0.042	0.0028	-2.53157	0.01136	0.22	-0.0111357	0.00446998	-2.49121	0.0127308
ENSG00000168827.14	3	158644277	158644278	0.6096	rs10936162	-3.29	rs2060017	0.401	-8.06	-2.421	387	26	enet	0.45	6.3e-22	2.34182	0.01919	0.6096	0.00433874	0.00258787	1.67657	0.0936266	0.351495	3	0.95007		ENSG00000186399.10	15	30414161	30414162	0.2267	rs4779762	-2.6	rs4779776	0.133159	5.77	-2.51246	128	128	susie	0.14	1e-07	-2.52809	0.01147	0.2267	-0.0107539	0.00455787	-2.35942	0.0183035
ENSG00000091136.13	7	108003254	108003255	0.2311	rs2237690	3.19	rs10262724	0.029814	4.18	0.57547	542	542	susie	0.11	1.7e-05	2.3413	0.01922	0.2311	0.00975416	0.00425233	2.29384	0.0217998	1.95042	3	0.582761		ENSG00000224790.2	21	36968553	36968554	0.7847	rs9636922	2.66	rs762376	0.58682	-10.53	-2.5846	463	10	enet	0.59	2.3e-38	2.52687	0.011508	0.7847	0.00361172	0.00204156	1.7691	0.0768768
ENSG00000054654.16	14	63852982	63852983	0.328	rs11621026	-2.45	rs6573536	0.18739	5.75	-2.34101	362	1	top1	0.19	9e-09	-2.34101	0.01923	0.328	-0.00756889	0.00351469	-2.1535	0.0312792	0.468402	3	0.925776		ENSG00000165915.13	11	47407131	47407132	0.176	rs11039369	3.06	rs10742814	0.097603	-4.69	2.51997	288	1	top1	0.098	7.6e-06	-2.51997	0.0117	0.176	-0.00909498	0.00421029	-2.16018	0.0307587
ENSG00000180245.4	4	109827993	109827994	0.5139	rs6533498	-2.64	rs7679048	0.112	-5.28	1.6166	402	28	enet	0.18	1.9e-08	-2.3397	0.0193	0.5139	-0.00681089	0.0028563	-2.38452	0.0171015	0.887496	3	0.828444		ENSG00000260589.1	10	17643877	17643878	0.3449	rs7915059	3.44	rs2688789	0.196568	6.21	2.51634	495	1	top1	0.2	1.1e-10	2.51634	0.01186	0.3449	0.00759224	0.00358698	2.11661	0.034293
ENSG00000144278.14	2	153871912	153871913	0.2355	rs7589528	-3.21	rs1345948	0.153294	-5.28	2.33793	393	1	top1	0.15	2.4e-07	-2.33793	0.019391	0.2355	-0.0113496	0.00453512	-2.5026	0.0123286	3.41737	3	0.331638		ENSG00000127993.15	7	92528772	92528773	0.1533	rs10246604	-2.51	rs4729043	0.00277	-3.79	2.40264	312	312	susie	0.037	0.0045	-2.51387	0.01194	0.1533	-0.013249	0.00539715	-2.45481	0.014096
ENSG00000279048.1	7	17940502	17940503	0.1944	rs10807785	3.07	rs6942635	0.178275	-5.48	2.33492	513	1	top1	0.18	2.2e-08	-2.3349	0.01955	0.1944	-0.0103463	0.00479846	-2.15616	0.0310709	1.99915	3	0.572584		ENSG00000143434.15	1	151146663	151146664	0.6552	rs2292166	3.76	rs955955	0.29	7.88	-2.23946	305	25	enet	0.39	3.5e-22	-2.51095	0.012041	0.6552	-0.00469565	0.00222826	-2.10732	0.0350902
ENSG00000164904.17	5	126595417	126595418	0.4238	rs10519893	-3.65	rs900641	0.11887	4.85	1.11812	394	8	lasso	0.18	2.5e-08	2.33344	0.01963	0.4238	0.00655834	0.00315285	2.08013	0.0375132	2.13303	3	0.54526		ENSG00000011021.21	1	11807130	11807131	0.3398	rs198413	2.86	rs198412	0.0748	-5.41	2.32674	481	21	enet	0.18	9.5e-10	-2.50724	0.012168	0.3398	-0.00655286	0.00355076	-1.84548	0.0649679
ENSG00000254847.1	11	12540966	12540967	0.42	rs17384316	-3.52	rs6485678	0.183401	5.69	2.32974	667	1	top1	0.18	1.3e-08	2.32974	0.01982	0.42	0.00725262	0.00314117	2.30889	0.0209495	0.527743	3	0.912755		ENSG00000182722.5	7	64853353	64853354	0.4198	rs6978652	3.59	rs1568910	0.252	-7.73	2.50813	267	267	susie	0.31	9.4e-17	-2.50635	0.0122	0.4198	-0.00835307	0.00317432	-2.63145	0.0085021
ENSG00000170827.9	9	133079899	133079900	0.3882	rs2809246	2.7	rs563864	0.116099	-5.78	-2.02963	519	8	lasso	0.15	2.1e-07	2.32879	0.01987	0.3882	0.00688208	0.00325716	2.11291	0.0346089	0.699387	3	0.873348		ENSG00000260337.3	15	92596461	92596462	0.4036	rs17524193	-3.05	rs8038332	0.075014	-4.82	-2.72008	668	8	lasso	0.1	4.3e-06	2.50443	0.01226	0.4036	0.00777457	0.00314791	2.46975	0.0135206
ENSG00000116133.11	1	54887217	54887218	0.2591	rs557435	3.25	rs6676123	0.093522	-4.15	-2.32851	564	1	top1	0.094	5.8e-05	2.32851	0.019885	0.2591	0.00693514	0.00368609	1.88144	0.0599126	2.63567	3	0.451271		ENSG00000158023.9	12	121918297	121918298	0.3091	rs12300459	-3.46	rs10840631	0.197629	-6.84	2.7903	344	21	enet	0.23	1.7e-12	-2.5024	0.01234	0.3091	-0.00698248	0.00362926	-1.92394	0.0543622
ENSG00000182534.13	17	76711015	76711016	0.728	rs8070840	-2.95	rs2159358	0.366852	8.07	2.84178	520	19	lasso	0.46	5.1e-23	2.32757	0.019935	0.728	0.00497429	0.00219176	2.26954	0.0232356	5.50869	3	0.13812		ENSG00000273492.5	21	26170870	26170871	0.7463	rs468345	-2.92	rs457581	0.48349	9.61	-2.5937	512	512	susie	0.53	1.6e-32	-2.50018	0.012413	0.7463	-0.0057175	0.00247386	-2.31117	0.0208235
ENSG00000144597.13	3	15427354	15427355	0.8288	rs7640807	3.2	rs4124949	0.601	9.74	2.8836	372	372	susie	0.65	5.6e-37	2.32044	0.02032	0.8288	0.00389328	0.00222009	1.75366	0.0794887	3.60289	3	0.307661		ENSG00000165695.9	9	132878776	132878777	0.1695	rs3739915	-3.35	rs11243919	0.08884	-5.16	2.49962	542	1	top1	0.089	1.9e-05	-2.4996	0.012433	0.1695	-0.0084212	0.00462698	-1.82002	0.0687558
ENSG00000230528.7	17	20436336	20436337	0.371	rs1682297	-2.87	rs4924810	0.250903	-6.56	-2.26151	172	172	susie	0.26	8e-12	2.31954	0.020366	0.371	0.00711797	0.00316669	2.24776	0.0245914	2.03898	3	0.564356		ENSG00000270093.1	21	16643528	16643529	0.291	rs9976577	2.92	rs8134854	0.17418	-5.84	2.4989	383	1	top1	0.17	1.5e-09	-2.49894	0.012456	0.291	-0.0068522	0.00363463	-1.88525	0.0593954
ENSG00000242349.5	1	11843703	11843704	0.6781	rs198413	2.86	rs198393	0.401294	-8.31	1.60164	474	21	enet	0.46	6.8e-23	-2.31937	0.020375	0.6781	-0.00606514	0.00262498	-2.31055	0.0208579	4.36768	3	0.224401		ENSG00000034677.12	8	100336217	100336218	0.3017	rs1660322	-3.48	rs1660331	0.251	7	2.55985	395	395	susie	0.25	1.4e-13	2.49643	0.0125	0.3017	0.00526865	0.00337079	1.56303	0.118045
ENSG00000266075.2	1	3782814	3782815	0.2081	rs17407901	3.78	rs12728911	0.16398	5.2	-2.31844	543	1	top1	0.16	8.6e-08	-2.31844	0.020426	0.2081	-0.0110012	0.00461925	-2.38159	0.0172382	0.773719	3	0.855742		ENSG00000079257.7	3	158672692	158672693	0.3732	rs10936162	-3.29	rs1864506	0.218721	6.74	-2.42655	391	36	enet	0.26	3.7e-14	-2.49637	0.012547	0.3732	-0.00667729	0.00333542	-2.00194	0.0452917
ENSG00000272572.1	10	100912567	100912568	0.236	rs807047	2.65	rs2273654	0.110551	4.54	2.31677	423	1	top1	0.11	1.2e-05	2.31677	0.0205	0.236	0.0091168	0.00448199	2.0341	0.041942	5.70303	3	0.126987		ENSG00000273448.1	7	67333046	67333047	0.5515	rs4613871	2.72	rs11760843	0.364	8.58	-2.32831	363	9	lasso	0.43	6.9e-25	-2.49551	0.01258	0.5515	-0.00556736	0.00269166	-2.06838	0.0386047
ENSG00000120915.13	8	27490778	27490779	0.4495	rs2565059	2.93	rs4149244	0.280788	6.72	-1.90153	637	12	lasso	0.31	3.1e-14	-2.31642	0.02054	0.4495	-0.00654143	0.00316182	-2.06888	0.0385573	2.10389	3	0.551126		ENSG00000262006.1	17	50910231	50910232	0.2843	rs17564605	-2.77	rs4372735	0.0998	5.28	-1.44063	404	12	enet	0.15	3.1e-08	-2.49407	0.012629	0.2843	-0.00852107	0.00382741	-2.22633	0.0259921
ENSG00000167037.18	22	24806168	24806169	0.7494	rs2236624	3.51	rs139676	0.15484	5.77	1.64564	440	36	enet	0.29	3.3e-13	2.31435	0.02065	0.7494	0.00578145	0.00247239	2.33841	0.019366	1.48719	3	0.68523		ENSG00000247934.4	12	28190737	28190738	0.1479	rs12819319	-3.42	rs7969946	0.110134	5.06	-2.3429	444	15	enet	0.13	1.8e-07	-2.49315	0.01266	0.1479	-0.00746938	0.0049628	-1.50507	0.132305
ENSG00000115977.18	2	69674348	69674349	0.201	rs10177224	3.89	rs12620315	-0.002803	-3.56	-2.0683	311	5	lasso	0.015	0.066	2.31299	0.020723	0.201	0.00556891	0.00423692	1.31438	0.18872	4.32395	3	0.228541		ENSG00000168827.14	3	158644277	158644278	0.6573	rs10936162	-3.29	rs17642107	0.599127	-10.63	-2.51095	387	13	lasso	0.65	4.6e-44	2.49253	0.012684	0.6573	0.00509428	0.00253782	2.00735	0.0447127
ENSG00000149084.12	11	43680679	43680680	0.527	rs12578067	3.12	rs10838186	0.452473	-8.62	-2.18424	490	35	enet	0.48	7.9e-24	2.30978	0.0209	0.527	0.00753653	0.00298794	2.52232	0.0116585	3.607	3	0.307147		ENSG00000164022.16	4	106315543	106315544	0.213	rs877773	2.73	rs877773	0.0286	-4.05	2.73279	313	59	enet	0.083	3.7e-05	-2.4898	0.01278	0.213	-0.00970084	0.00462948	-2.09545	0.0361311
ENSG00000141429.13	18	35581116	35581117	0.3785	rs4799386	2.83	rs532661	0.19074	-5.6	2.30866	347	1	top1	0.19	6.5e-09	-2.30866	0.02096	0.3785	-0.00549421	0.00330249	-1.66366	0.0961813	1.60599	3	0.658032		ENSG00000136238.17	7	6374522	6374523	0.4144	rs10447683	3.13	rs836480	0.155	6.13	2.25128	294	294	susie	0.16	6e-09	2.48924	0.0128	0.4144	0.00643628	0.00328539	1.95906	0.0501055
ENSG00000168653.10	1	39026317	39026318	0.5636	rs17505083	-3.49	rs4147753	0.1987	-6.55	2.60525	395	395	susie	0.28	7e-13	-2.30563	0.021131	0.5636	-0.00664655	0.00285101	-2.33129	0.0197379	3.50398	3	0.320247		ENSG00000163964.14	3	196712357	196712358	0.3412	rs5016648	-3.28	rs7616240	0.118925	-6.4	-2.14887	403	16	enet	0.23	2.1e-12	2.48818	0.01284	0.3412	0.0116689	0.00393183	2.96781	0.00299932
ENSG00000162994.15	2	55232353	55232354	0.2212	rs13385999	3.11	rs6545475	0.148259	5.5	2.30249	493	1	top1	0.15	3.8e-07	2.30249	0.021307	0.2212	0.0107309	0.0045081	2.38037	0.0172953	1.19481	3	0.75425		ENSG00000157578.13	21	39445802	39445803	0.7683	rs2837022	4.52	rs2836999	0.55474	10.19	2.5772	682	24	enet	0.57	1.5e-36	2.48681	0.01289	0.7683	0.00648344	0.00251779	2.57505	0.0100224
ENSG00000113273.15	5	78986086	78986087	0.3868	rs163126	3.35	rs3114500	0.06573	4.69	-0.81353	451	15	enet	0.16	1.5e-07	-2.29953	0.02147	0.3868	-0.00620256	0.00312671	-1.98373	0.0472858	3.66287	3	0.300245		ENSG00000267605.5	19	37271517	37271518	0.1709	rs862234	2.96	rs10422527	0.04079	4.31	-2.06923	283	283	susie	0.042	0.0027	-2.48016	0.013132	0.1709	-0.0120632	0.00494276	-2.44058	0.0146637
ENSG00000132026.13	19	12835427	12835428	0.168	rs1045913	3.07	rs8012	0.142364	-5.11	-2.2989	320	1	top1	0.14	6.6e-07	2.2989	0.02151	0.168	0.0116287	0.0052476	2.216	0.0266917	4.18972	3	0.241694		ENSG00000237385.1	9	93431298	93431299	0.3635	rs2255840	3.3	rs7036984	0.18512	6.91	2.48487	489	489	susie	0.21	3.2e-11	2.473	0.013399	0.3635	0.00648028	0.00334521	1.93718	0.052723
ENSG00000187372.11	5	141213918	141213919	0.1127	rs4912768	-3.58	rs2531349	0.02766	3.68	-1.76875	451	451	susie	0.065	0.00074	-2.29126	0.02195	0.1127	-0.0135252	0.00616455	-2.19403	0.028233	0.587504	3	0.899287		ENSG00000155016.17	4	107931368	107931369	0.2517	rs17038289	2.49	rs1493132	0.0777	5.32	-1.3285	386	24	enet	0.16	8.1e-09	-2.4684	0.01357	0.2517	-0.00726222	0.00392515	-1.85018	0.064288
ENSG00000198633.10	19	52429186	52429187	0.81	rs12972155	-3.17	rs11672854	0.273209	7.23	1.89969	461	52	enet	0.43	1e-20	2.2875	0.02217	0.81	0.00398566	0.00211229	1.88689	0.0591749	3.06665	3	0.381462		ENSG00000164574.15	5	154190729	154190730	0.214	rs3340	2.92	rs4958723	0.16	-6.07	-2.39297	497	497	susie	0.17	1.7e-09	2.46839	0.01357	0.214	0.00862977	0.00417321	2.0679	0.0386496
ENSG00000093072.15	22	17221988	17221989	0.9036	rs5746962	3.09	rs17807317	0.48963	8.88	1.86699	532	54	enet	0.57	2.3e-30	2.28669	0.02221	0.9036	0.00368413	0.00208314	1.76854	0.0769701	2.76449	3	0.429379		ENSG00000226025.9	19	39679373	39679374	0.3766	rs12980535	3.42	rs17795657	0.114763	5.1	1.84877	395	29	enet	0.12	8.9e-07	2.46451	0.01372	0.3766	0.00655073	0.00307845	2.12793	0.0333428
ENSG00000144580.13	2	218568579	218568580	0.1431	rs7574429	2.85	rs7607369	0.135844	5.23	2.20256	362	362	susie	0.16	1.6e-07	2.28533	0.022294	0.1431	0.0100574	0.005307	1.89513	0.0580757	0.542639	3	0.909429		ENSG00000197808.11	19	36666852	36666853	0.119	rs12976232	-3.17	rs2278168	0.031002	-4.21	-1.70817	289	289	susie	0.071	0.00014	2.46341	0.013762	0.119	0.00919547	0.00567112	1.62146	0.10492
ENSG00000100987.14	20	25082364	25082365	0.733	rs2144371	2.34	rs4815367	0.459126	-8.79	2.0703	469	11	lasso	0.5	1.8e-25	-2.28532	0.0223	0.733	-0.00332705	0.00226519	-1.46877	0.141895	0.304183	3	0.95924		ENSG00000112624.12	6	42746957	42746958	0.1356	rs9471938	2.76	rs1981008	0.0666	4.43	-2.46206	365	1	top1	0.067	0.00021	-2.46206	0.013814	0.1356	-0.0147227	0.0057624	-2.55496	0.0106199
ENSG00000215788.9	1	6466090	6466091	0.2166	rs1883767	-2.86	rs3138156	-0.004822	4.1	-1.89837	413	13	enet	0.037	0.009	-2.28149	0.02252	0.2166	-0.00838038	0.00417936	-2.00518	0.0449438	2.79657	3	0.424064		ENSG00000198885.9	2	96325330	96325331	0.5577	rs17635425	-3.53	rs772156	0.46659	-9.6	2.46083	163	1	top1	0.47	2.1e-27	-2.46083	0.013862	0.5577	-0.00471031	0.00259649	-1.81411	0.0696614
ENSG00000235505.7	11	104919072	104919073	0.234	rs2187130	-2.87	rs7125155	0.067389	4.19	-2.28058	336	1	top1	0.067	0.0006	-2.28058	0.022573	0.234	-0.0097937	0.00423418	-2.31301	0.0207223	0.824719	3	0.843546		ENSG00000242349.5	1	11843703	11843704	0.5827	rs198413	2.86	rs198393	0.407	-9.01	1.60164	477	477	susie	0.51	3e-31	-2.45768	0.013984	0.5827	-0.0069017	0.00286669	-2.40755	0.0160599
ENSG00000254004.6	19	36528659	36528660	0.14	rs12976232	-3.17	rs17707033	0.084477	4.26	2.27786	316	1	top1	0.084	0.00013	2.27786	0.02273	0.14	0.0113445	0.00519433	2.18401	0.0289618	6.11698	3	0.106056		ENSG00000243410.1	3	64015884	64015885	0.1509	rs13075831	3.29	rs11922435	0.038881	4.04	-0.30797	571	24	enet	0.07	0.00015	-2.45349	0.014148	0.1509	-0.0123808	0.00551765	-2.24386	0.0248415
ENSG00000227603.1	9	93437120	93437121	0.4187	rs2255840	3.3	rs7036984	0.329078	7.6	2.48487	491	8	lasso	0.37	1.2e-17	2.27578	0.02286	0.4187	0.00536598	0.00307961	1.74242	0.081435	3.51084	3	0.319359		ENSG00000110871.14	12	120534349	120534350	0.346	rs16949946	2.74	rs1050187	0.284139	7.53	2.5277	407	407	susie	0.3	3.4e-16	2.44893	0.01433	0.346	0.00858013	0.00355763	2.41176	0.0158758
ENSG00000099785.10	19	8413269	8413270	0.428	rs2894538	-3.3	rs17160489	0.1821	6.16	-2.95023	368	13	enet	0.3	5.9e-14	-2.27432	0.02295	0.428	-0.00669244	0.00307921	-2.17343	0.0297482	0.919933	3	0.820615		ENSG00000196387.9	12	133079837	133079838	0.2388	rs11614654	2.43	rs11615340	0.136713	5.18	2.3114	180	4	lasso	0.14	6.4e-08	2.44678	0.01441	0.2388	0.00846396	0.00420057	2.01495	0.0439094
ENSG00000196378.11	8	144787344	144787345	0.2501	rs2958516	2.42	rs2958516	0.198127	-5.95	2.41553	212	212	susie	0.2	2.3e-09	-2.27291	0.02303	0.2501	-0.00462018	0.00378779	-1.21975	0.222558	1.18392	3	0.756863		ENSG00000136783.9	9	104747687	104747688	0.4735	rs10114481	3.14	rs2472476	0.38619	-8.64	-1.86225	606	606	susie	0.44	8.8e-26	2.4466	0.01442	0.4735	0.00615016	0.00294635	2.08738	0.0368535
ENSG00000137494.13	11	83193794	83193795	0.469	rs11233501	-2.53	rs515718	0.20536	6.31	1.20408	401	49	enet	0.32	5.3e-15	2.26664	0.023413	0.469	0.00555537	0.00303284	1.83174	0.06699	1.25002	3	0.741035		ENSG00000158805.11	16	89720399	89720400	0.3713	rs1045814	-2.92	rs17177891	0.210736	-6.74	-2.30255	404	25	enet	0.24	7.7e-13	2.44405	0.01452	0.3713	0.00751354	0.00343964	2.1844	0.0289332
ENSG00000206562.11	3	15426634	15426635	0.386	rs7640807	3.2	rs924814	0.0794	4.81	3.0269	372	372	susie	0.14	9.5e-07	2.26647	0.02342	0.386	0.00507905	0.00325192	1.56186	0.118321	1.21278	3	0.749941		ENSG00000272462.2	6	25992661	25992662	0.2755	rs1543680	3.58	rs9393681	0.317523	-7.78	2.44401	679	1	top1	0.32	2.3e-17	-2.44401	0.014525	0.2755	-0.00977765	0.00399225	-2.44916	0.014319
ENSG00000062370.16	19	44367216	44367217	0.231	rs2722738	2.87	rs2722735	0.028407	-4.08	2.26419	442	1	top1	0.028	0.02	-2.26419	0.02356	0.231	-0.00490263	0.0038095	-1.28695	0.198112	9.52007	3	0.0231188		ENSG00000182253.14	15	99098216	99098217	0.3987	rs2684777	3.02	rs2623184	0.248224	7.23	2.1859	549	9	enet	0.28	4.8e-15	2.44054	0.01467	0.3987	0.0057886	0.00320829	1.80426	0.0711907
ENSG00000140682.18	16	31472108	31472109	0.4166	rs3116150	-2.7	rs11150624	0.314476	7.2	-2.26138	271	1	top1	0.31	1.3e-14	-2.26138	0.02374	0.4166	-0.00599353	0.00301638	-1.98699	0.046923	1.71827	3	0.632879		ENSG00000232859.9	17	27893382	27893383	0.5661	rs2108952	2.83	rs3751972	0.459	-9.36	2.41211	306	306	susie	0.47	1.9e-27	-2.43706	0.014807	0.5661	-0.00703353	0.00275235	-2.55547	0.0106045
ENSG00000275734.1	16	89684641	89684642	0.1352	rs1045814	-2.92	rs17784386	0.063063	4.5	-2.11519	416	416	susie	0.091	7.4e-05	-2.25945	0.02386	0.1352	-0.009532	0.00549644	-1.73421	0.08288	0.372696	3	0.945823		ENSG00000035499.12	5	60700189	60700190	0.1368	rs17332108	-3.59	rs7704338	0.126	5.59	2.4371	320	1	top1	0.13	3.5e-07	2.4371	0.01481	0.1368	0.0134809	0.00547744	2.46118	0.0138482
ENSG00000110318.13	11	101915014	101915015	0.334	rs11225179	-3.69	rs2282612	0.176398	-5.42	2.2569	424	1	top1	0.18	2.6e-08	-2.2569	0.024014	0.334	-0.00499201	0.00326285	-1.52995	0.126028	3.01904	3	0.388698		ENSG00000280670.2	1	45500051	45500052	0.8672	rs11211113	3.05	rs945179	0.673	11.41	2.60121	282	22	enet	0.69	9.8e-50	2.4362	0.014843	0.8672	0.00459572	0.00216925	2.11858	0.0341261
ENSG00000172828.12	16	66961236	66961237	0.6082	rs3730403	-2.48	rs3890213	0.353568	7.56	-2.25422	296	1	top1	0.35	1.3e-16	-2.25422	0.02418	0.6082	-0.00427871	0.00249153	-1.7173	0.0859238	2.01064	3	0.570201		ENSG00000099991.17	22	24011191	24011192	0.1564	rs2236624	3.51	rs8137732	0.121228	5.01	-2.4341	409	1	top1	0.12	5.8e-07	-2.4341	0.01493	0.1564	-0.00691854	0.00465411	-1.48654	0.137135
ENSG00000273448.1	7	67333046	67333047	0.3328	rs4613871	2.72	rs13230948	0.168077	5.77	-1.85031	363	24	enet	0.19	4.7e-09	-2.2541	0.02419	0.3328	-0.00596228	0.00319798	-1.86439	0.0622676	3.76077	3	0.288482		ENSG00000143630.9	1	155277582	155277583	0.1162	rs2066981	-2.92	rs348196	0.0699	-4.63	2.43052	298	1	top1	0.07	0.00015	-2.43052	0.015077	0.1162	-0.0119026	0.00570949	-2.08471	0.0370955
ENSG00000214842.5	2	17518438	17518439	0.1231	rs12473301	3.12	rs1546620	-0.002047	3.4	0.151139	414	414	susie	0.011	0.1	2.24923	0.024498	0.1231	0.012771	0.00580907	2.19846	0.0279162	0.433205	3	0.933301		ENSG00000103932.11	15	41544268	41544269	0.3787	rs8023925	-2.98	rs1200345	0.274589	7.62	-2.42976	362	1	top1	0.27	7.2e-15	-2.42976	0.01511	0.3787	-0.00447553	0.00309549	-1.44582	0.148227
ENSG00000187954.12	8	144465676	144465677	0.2085	rs6988451	-2.5	rs750472	0.128066	4.89	-0.79725	223	223	susie	0.17	4.9e-08	-2.24694	0.02464	0.2085	-0.00712563	0.00447922	-1.59082	0.11165	5.87559	3	0.117823		ENSG00000182993.3	12	14803571	14803572	0.3154	rs12822139	-2.87	rs2075268	0.217369	6.67	2.4286	369	1	top1	0.22	9.3e-12	2.42855	0.01516	0.3154	0.00772742	0.00356292	2.16884	0.0300945
ENSG00000164600.6	7	31340893	31340894	0.4032	rs1558434	2.82	rs10238918	0.021135	4.11	-1.59873	597	35	enet	0.09	8.3e-05	-2.2468	0.02465	0.4032	-0.00664595	0.00310527	-2.14022	0.0323371	5.8458	3	0.119358		ENSG00000263155.5	15	57591940	57591941	0.422	rs1107114	-3.59	rs2069133	0.151018	6.17	-2.13117	639	639	susie	0.17	3.6e-09	-2.42185	0.01544	0.422	-0.00554523	0.00307238	-1.80486	0.071096
ENSG00000160285.14	21	46228823	46228824	0.379	rs17272947	3.09	rs2254522	0.135919	-5.55	2.2458	478	1	top1	0.14	1.2e-06	-2.24581	0.02472	0.379	-0.00639607	0.0033242	-1.92409	0.0543428	2.39804	3	0.494		ENSG00000135913.10	2	218568360	218568361	0.3745	rs7574429	2.85	rs526897	0.458451	-9.38	2.64703	362	34	enet	0.47	5.3e-28	-2.4213	0.015465	0.3745	-0.005932	0.00330431	-1.79523	0.0726166
ENSG00000226819.1	2	66433450	66433451	0.3589	rs952203	2.81	rs756292	0.243359	6.23	-2.2425	475	1	top1	0.24	3.1e-11	-2.2425	0.024929	0.3589	-0.00798762	0.00354938	-2.25043	0.024422	1.18422	3	0.756792		ENSG00000260469.2	15	73768213	73768214	0.2551	rs10851869	-2.94	rs7171779	0.153764	-5.95	-2.29057	378	378	susie	0.16	8.3e-09	2.42014	0.01551	0.2551	0.00799992	0.00378785	2.11199	0.0346869
ENSG00000235475.1	7	67335975	67335976	0.3169	rs4613871	2.72	rs13230948	0.178073	6.06	-1.85031	364	364	susie	0.21	1e-09	-2.2372	0.02528	0.3169	-0.0057125	0.00330589	-1.72798	0.0839926	2.66631	3	0.445984		ENSG00000082781.11	3	124901417	124901418	0.2429	rs7623070	3.77	rs13082230	0.157076	5.51	-2.41895	595	1	top1	0.16	1.1e-08	-2.41895	0.015565	0.2429	-0.00963851	0.00410979	-2.34526	0.0190139
ENSG00000275358.1	20	25063590	25063591	0.529	rs6076315	2.26	rs6076315	0.399501	-7.99	2.2554	475	475	susie	0.41	1.8e-19	-2.23554	0.0254	0.529	-0.00371898	0.00265741	-1.39947	0.161671	0.683115	3	0.877168		ENSG00000164078.12	3	49903843	49903844	0.3371	rs6774354	-3.21	rs11713193	0.305091	8.03	-2.75999	338	338	susie	0.33	7.6e-18	-2.41838	0.01559	0.3371	-0.00865282	0.00350441	-2.46913	0.0135444
ENSG00000267776.1	19	56376865	56376866	0.311	rs10406103	3.58	rs10412560	0.00868	-3.42	0.837583	518	518	susie	0.039	0.0074	2.23457	0.02545	0.311	0.00777895	0.00354111	2.19676	0.0280378	1.38866	3	0.708194		ENSG00000196378.11	8	144787344	144787345	0.2318	rs2958516	2.42	rs2958516	0.26	-7.25	2.41553	212	1	top1	0.26	4.9e-14	-2.41553	0.0157	0.2318	-0.00516987	0.00394186	-1.31153	0.189679
ENSG00000182264.8	19	48746908	48746909	0.53	rs279451	3.22	rs4021	0.178517	5.53	-1.87927	429	429	susie	0.21	1.4e-09	-2.2343	0.02546	0.53	-0.0069941	0.00286378	-2.44226	0.0145955	2.2233	3	0.527374		ENSG00000230528.7	17	20436336	20436337	0.4022	rs1682297	-2.87	rs2703817	0.34	-8.19	-2.36264	178	31	enet	0.42	4.2e-24	2.41281	0.01583	0.4022	0.00779293	0.00317423	2.45506	0.0140859
ENSG00000250067.11	19	19529363	19529364	0.35	rs2283625	-2.98	rs4808931	0.152238	-5.67	-1.95663	350	350	susie	0.16	1.3e-07	2.23324	0.02553	0.35	0.00738051	0.00332144	2.22208	0.026278	3.5056	3	0.320037		ENSG00000007171.16	17	27800498	27800499	0.6426	rs2108952	2.83	rs3751972	0.518	9.9	2.41211	299	1	top1	0.52	1.8e-31	2.41211	0.01586	0.6426	0.00669251	0.00258969	2.58428	0.00975811
ENSG00000267260.1	19	36773152	36773153	0.404	rs12976232	-3.17	rs8107274	0.304061	-6.96	2.16133	276	276	susie	0.3	4.3e-14	-2.2321	0.02561	0.404	-0.00801732	0.00321266	-2.49554	0.0125765	4.20021	3	0.240641		ENSG00000135596.17	6	109455986	109455987	0.3086	rs10499054	-2.51	rs12529505	0.084132	-4.59	1.28487	385	25	enet	0.13	2.7e-07	-2.41028	0.01594	0.3086	-0.00570422	0.00356686	-1.59923	0.10977
ENSG00000196381.10	19	37678772	37678773	0.292	rs705507	-3.72	rs8101610	0.206229	-6.47	2.15498	296	296	susie	0.22	4.8e-10	-2.23005	0.02574	0.292	-0.00906092	0.00384303	-2.35775	0.0183859	0.924295	3	0.819561		ENSG00000151689.12	2	190343469	190343470	0.5522	rs2067392	3.66	rs3791815	0.525826	9.95	2.58995	339	6	lasso	0.54	2.7e-33	2.40166	0.016321	0.5522	0.005176	0.00266009	1.9458	0.0516791
ENSG00000239607.3	17	75041739	75041740	0.218	rs4435292	-2.51	rs9906330	0.154349	5.08	-2.22805	408	1	top1	0.15	2.1e-07	-2.22805	0.025878	0.218	-0.00774896	0.00394277	-1.96536	0.0493725	4.57593	3	0.205616		ENSG00000160570.13	19	42220139	42220140	0.1299	rs2303652	-2.7	rs4803520	0.067068	4.46	-2.18665	195	195	susie	0.089	2e-05	-2.40081	0.016359	0.1299	-0.0131257	0.00598787	-2.19204	0.0283764
ENSG00000170624.13	5	155870343	155870344	0.305	rs1579282	-2.33	rs1432723	-0.00555	3.73	-1.64937	450	9	lasso	0.0027	0.23	-2.22493	0.02609	0.305	-0.00389073	0.00346298	-1.12352	0.261217	1.39371	3	0.70701		ENSG00000267353.1	19	36775384	36775385	0.1222	rs12976232	-3.17	rs1533736	0.077043	-4.75	2.64875	276	276	susie	0.096	8.9e-06	-2.40039	0.016377	0.1222	-0.0149586	0.00579343	-2.582	0.00982301
ENSG00000197702.11	11	12377184	12377185	0.557	rs17384316	-3.52	rs6485678	0.272051	7.04	2.32974	662	13	lasso	0.29	1.3e-13	2.22454	0.026112	0.557	0.00589872	0.00271184	2.17518	0.0296167	1.04835	3	0.789554		ENSG00000143442.21	1	151459464	151459465	0.2991	rs12727170	-3.24	rs4603	0.199	6.46	-2.27681	337	337	susie	0.2	6.1e-11	-2.39214	0.01675	0.2991	-0.00795156	0.00376311	-2.11303	0.0345983
ENSG00000167535.7	12	48814431	48814432	0.2818	rs11168955	-2.75	rs34014405	0.202777	-5.84	2.2202	345	1	top1	0.2	2e-09	-2.22016	0.02641	0.2818	-0.0123725	0.00437388	-2.82871	0.00467356	3.85844	3	0.277161		ENSG00000041353.9	18	54717859	54717860	0.1208	rs6566154	-3.68	rs4801025	0.06911	4.54	-2.50504	369	3	lasso	0.074	9.2e-05	-2.3856	0.017051	0.1208	-0.00852212	0.00553166	-1.54061	0.123412
ENSG00000180992.6	6	44127456	44127457	0.344	rs9395002	-3.52	rs877111	0.057839	-4.61	-2.21814	549	549	susie	0.11	1.3e-05	2.2193	0.026466	0.344	0.00603058	0.00329984	1.82754	0.0676193	5.70994	3	0.126607		ENSG00000197016.11	19	56567510	56567511	0.2074	rs10406103	3.58	rs399350	0.123441	5.19	-2.38556	493	1	top1	0.12	4.6e-07	-2.38556	0.017053	0.2074	-0.00968586	0.00448827	-2.15804	0.0309248
ENSG00000226824.6	7	66654537	66654538	0.6896	rs11766621	2.48	rs10215516	0.577628	9.87	2.33165	233	233	susie	0.62	2.6e-34	2.2184	0.02653	0.6896	0.00893246	0.00285349	3.13036	0.00174593	4.40504	3	0.220919		ENSG00000260361.1	15	92781491	92781492	0.6722	rs17524193	-3.05	rs8038332	0.323666	7.91	-2.72008	641	12	lasso	0.37	1.8e-20	-2.38338	0.01715	0.6722	-0.00562973	0.00243545	-2.31158	0.0208008
ENSG00000177238.13	16	31214020	31214021	0.187	rs3116150	-2.7	rs8056505	0.212114	-6.07	2.21364	261	1	top1	0.21	7.7e-10	-2.21364	0.02685	0.187	-0.00900281	0.00431952	-2.08421	0.0371407	3.98727	3	0.262842		ENSG00000182612.10	17	81637170	81637171	0.6597	rs11653560	3.05	rs11150803	0.372	-8.96	-2.0442	308	37	enet	0.47	7.3e-28	2.38013	0.017307	0.6597	0.00394997	0.00242525	1.62869	0.10338
ENSG00000260469.2	15	73768213	73768214	0.1779	rs10851869	-2.94	rs12440563	0.026584	-4.34	-2.86961	378	6	lasso	0.035	0.011	2.21301	0.0269	0.1779	0.00948628	0.00445332	2.13016	0.0331584	6.25516	3	0.0998348		ENSG00000089101.17	20	20056617	20056618	0.2812	rs2424253	-2.99	rs6046818	-0.00444	3.13	1.77389	659	54	enet	0.0097	0.094	2.37962	0.01733	0.2812	0.0113631	0.00432929	2.62472	0.00867213
ENSG00000214113.10	6	5260938	5260939	0.256	rs460440	-3.14	rs450176	0.066609	-5.39	-0.83443	627	16	enet	0.16	1.5e-07	2.21263	0.026923	0.256	0.00568358	0.00374039	1.51951	0.128633	1.27752	3	0.734478		ENSG00000254847.1	11	12540966	12540967	0.2294	rs17384316	-3.52	rs4757405	0.126284	5.53	2.50147	671	671	susie	0.14	8.8e-08	2.37713	0.0174	0.2294	0.0101923	0.00430511	2.36749	0.0179092
ENSG00000092108.20	14	30622111	30622112	0.471	rs447853	-3.91	rs12434151	0.22162	6.32	-2.11729	386	386	susie	0.24	6.8e-11	-2.20749	0.02728	0.471	-0.00547813	0.00272716	-2.00873	0.0445656	3.18633	3	0.36378		ENSG00000169814.12	3	15601340	15601341	0.1411	rs6442565	3.24	rs1348983	-0.003957	3.39	1.97168	392	27	enet	0.03	0.01	2.36828	0.017871	0.1411	0.010763	0.00524868	2.05062	0.0403039
ENSG00000158480.10	20	49915507	49915508	0.465	rs235018	-2.76	rs3210879	0.039657	-4.34	-1.0106	465	25	enet	0.15	2.4e-07	2.20781	0.0273	0.465	0.00454138	0.00284492	1.59631	0.110419	0.187055	3	0.979652		ENSG00000160285.14	21	46228823	46228824	0.532	rs17272947	3.09	rs2254522	0.22001	-6.51	2.2458	478	478	susie	0.22	5.3e-12	-2.36786	0.017891	0.532	-0.00543452	0.00279505	-1.94434	0.0518549
ENSG00000169213.6	1	51990763	51990764	0.1004	rs1167174	2.4	rs2762829	0.027735	-3.71	2.2071	204	1	top1	0.028	0.021	-2.2071	0.027307	0.1004	-0.0107634	0.00601337	-1.78991	0.0734681	1.80542	3	0.613757		ENSG00000100290.2	22	43110747	43110748	0.2139	rs737612	2.66	rs5759182	0.038414	4.32	-2.2733	560	2	lasso	0.056	0.00064	-2.367	0.01793	0.2139	-0.00897099	0.00427362	-2.09915	0.0358034
ENSG00000081019.13	1	113812377	113812378	0.0915	rs12030900	2.86	rs1936930	0.00286	3.83	-2.04198	484	5	lasso	0.0077	0.14	-2.20525	0.027437	0.0915	-0.0144335	0.00665862	-2.16764	0.030186	3.17881	3	0.36487		ENSG00000051596.9	5	176034679	176034680	0.2568	rs2084763	-3.31	rs12521617	0.117	4.85	-1.56922	323	21	enet	0.17	2.5e-09	-2.36476	0.01804	0.2568	-0.00519157	0.00366425	-1.41681	0.156538
ENSG00000179598.5	17	17206314	17206315	0.2126	rs8074984	-2.75	rs16961474	0.079111	-4.98	1.76621	374	18	enet	0.13	1.7e-06	-2.20437	0.027499	0.2126	-0.00997906	0.00440566	-2.26506	0.0235092	0.765181	3	0.857776		ENSG00000167523.13	16	89657845	89657846	0.1418	rs1045814	-2.92	rs164749	0.10117	-5.42	2.35967	428	1	top1	0.1	5.1e-06	-2.35967	0.01829	0.1418	-0.0118999	0.00558713	-2.12987	0.0331824
ENSG00000262165.2	17	4807012	4807013	0.4371	rs8069678	-3.08	rs11654690	0.358591	-7.62	-2.32212	436	6	lasso	0.4	6.9e-19	2.20417	0.027513	0.4371	0.00653384	0.00303232	2.15473	0.0311829	0.365369	3	0.9473		ENSG00000132305.20	2	86195588	86195589	0.2671	rs708600	-2.59	rs6725046	0.154971	6.66	-1.93465	454	23	enet	0.18	1.1e-09	-2.35938	0.018305	0.2671	-0.0097162	0.00394755	-2.46132	0.0138425
ENSG00000135912.10	2	218710844	218710845	0.0939	rs7574429	2.85	rs7607369	0.050854	3.95	2.20256	375	1	top1	0.051	0.0026	2.20256	0.027626	0.0939	0.0124179	0.0065372	1.89957	0.0574898	0.298306	3	0.960347		ENSG00000010292.12	12	6493841	6493842	0.3096	rs2532484	3.19	rs3180589	0.240117	6.84	2.6873	380	380	susie	0.28	5.9e-15	2.35592	0.01848	0.3096	0.00849033	0.00372054	2.28202	0.0224883
ENSG00000243708.10	15	41837774	41837775	0.308	rs8023925	-2.98	rs4924570	0.140757	5.66	-1.69365	403	29	enet	0.22	5.4e-10	-2.20082	0.02775	0.308	-0.00597207	0.00336694	-1.77374	0.0761064	2.54748	3	0.466772		ENSG00000162882.14	2	42792591	42792592	0.1291	rs12613026	-2.35	rs12613026	0.057068	-4.11	-2.35173	454	1	top1	0.057	0.00056	2.35173	0.018686	0.1291	0.00957397	0.00548135	1.74664	0.0806992
ENSG00000168411.13	16	74666880	74666881	0.3824	rs13339653	2.96	rs3760055	0.10593	-5.59	-1.6834	356	22	enet	0.19	6.5e-09	2.19955	0.02784	0.3824	0.00728197	0.0033921	2.14674	0.0318138	0.441361	3	0.931572		ENSG00000222019.7	16	90047772	90047773	0.238	rs1045814	-2.92	rs8049897	0.142409	5.55	-2.35074	257	1	top1	0.14	5.6e-08	-2.35074	0.01874	0.238	-0.00970648	0.00429161	-2.26173	0.0237138
ENSG00000120805.13	12	101407819	101407820	0.4662	rs17031746	-2.94	rs4764641	0.261468	6.51	2.1712	520	12	lasso	0.27	2.7e-12	2.19573	0.02811	0.4662	0.00677692	0.00307358	2.2049	0.0274613	2.58084	3	0.460858		ENSG00000214113.10	6	5260938	5260939	0.3855	rs460440	-3.14	rs435545	0.167862	-6.8	-2.87719	625	20	enet	0.27	9.3e-15	2.34945	0.018801	0.3855	0.00667529	0.0032186	2.07397	0.0380819
ENSG00000225554.1	1	241424291	241424292	0.3811	rs1539099	-2.47	rs947307	0.015976	-4.47	0.97053	619	67	enet	0.062	0.00098	-2.19395	0.028239	0.3811	-0.00606458	0.0032294	-1.87793	0.0603911	1.67446	3	0.642627		ENSG00000144278.14	2	153871912	153871913	0.2391	rs7589528	-3.21	rs1345948	0.227117	-6.97	2.33793	393	393	susie	0.23	2.7e-12	-2.34694	0.018928	0.2391	-0.0113249	0.00450027	-2.51649	0.011853
ENSG00000260304.1	16	31183284	31183285	0.2557	rs3116150	-2.7	rs741810	0.240137	-6.35	2.19249	251	1	top1	0.24	4.4e-11	-2.19249	0.02834	0.2557	-0.00774466	0.0036992	-2.09361	0.0362949	4.00243	3	0.261201		ENSG00000259953.1	9	112037729	112037730	0.3989	rs10981150	-4.21	rs7020062	0.2342	-6.77	-1.42563	517	15	enet	0.25	2.1e-13	2.3461	0.018971	0.3989	0.00676752	0.00313458	2.15899	0.030851
ENSG00000235790.7	1	31644048	31644049	0.4808	rs1056526	4.07	rs4949447	0.016102	3.97	2.57271	350	44	enet	0.18	1.6e-08	2.19153	0.028414	0.4808	0.00490289	0.00288299	1.70063	0.0890134	1.37674	3	0.710997		ENSG00000130287.13	19	19211972	19211973	0.3803	rs2283625	-2.98	rs10412238	0.192616	-6.1	-2.34474	336	1	top1	0.19	1.8e-10	2.34474	0.01904	0.3803	0.00714195	0.0031729	2.25092	0.0243905
ENSG00000143442.21	1	151459464	151459465	0.3767	rs12727170	-3.24	rs4291502	0.248597	6.42	-2.18552	337	1	top1	0.25	1.8e-11	-2.18552	0.028851	0.3767	-0.0064918	0.00326717	-1.98698	0.0469244	3.77827	3	0.286424		ENSG00000170464.9	5	139444490	139444491	0.1081	rs3924257	-2.34	rs3924257	0.0654	4.67	-2.34042	269	1	top1	0.065	0.00023	-2.34042	0.01926	0.1081	-0.00675612	0.00563795	-1.19833	0.230789
ENSG00000272800.1	2	183214318	183214319	0.2501	rs16824240	-3.1	rs17706149	0.082685	-5.18	2.1851	380	1	top1	0.083	0.00015	-2.1851	0.028882	0.2501	-0.00570833	0.00379724	-1.50329	0.132766	2.06363	3	0.559305		ENSG00000100354.20	22	40044816	40044817	0.1423	rs4821940	-3.07	rs139915	0.004455	-3.84	-1.54563	302	302	susie	0.02	0.03	2.3395	0.01931	0.1423	0.0143702	0.00591766	2.42836	0.0151671
ENSG00000198885.9	2	96325330	96325331	0.4905	rs17635425	-3.53	rs597420	0.391052	-8.19	2.50186	162	16	enet	0.45	5.5e-22	-2.18262	0.029064	0.4905	-0.00408549	0.00272568	-1.49889	0.133902	1.51872	3	0.677957		ENSG00000115109.13	2	120013004	120013005	0.3682	rs11678387	2.53	rs1627943	0.336365	-8.13	2.33663	291	291	susie	0.34	7.9e-19	-2.33905	0.019333	0.3682	-0.00695771	0.00312637	-2.22549	0.0260482
ENSG00000188452.13	2	181657115	181657116	0.1901	rs3770115	-3.02	rs7562325	0.041767	-4.08	-2.0416	387	387	susie	0.066	0.0007	2.1791	0.029324	0.1901	0.0114375	0.00481569	2.37505	0.0175464	0.493365	3	0.920347		ENSG00000279048.1	7	17940502	17940503	0.2129	rs10807785	3.07	rs6942635	0.153	-5.57	2.33492	513	1	top1	0.15	1.6e-08	-2.33492	0.01955	0.2129	-0.00988653	0.00458523	-2.15617	0.0310704
ENSG00000261037.1	5	6022282	6022283	0.5887	rs10462632	2.94	rs271399	0.17929	6.05	1.90035	609	37	enet	0.28	5.7e-13	2.17844	0.02937	0.5887	0.00329725	0.00255957	1.2882	0.197675	3.4142	3	0.332062		ENSG00000162994.15	2	55232353	55232354	0.3903	rs13385999	3.11	rs6545475	0.133676	5.67	2.30249	493	493	susie	0.14	7.3e-08	2.33139	0.019733	0.3903	0.00838539	0.00342225	2.45025	0.0142756
ENSG00000270469.1	18	14053950	14053951	0.2228	rs2041611	-3.47	rs2286933	0.127	5.11	-2.17714	312	312	susie	0.14	1.3e-06	-2.17646	0.02952	0.2228	-0.0102309	0.00457878	-2.23442	0.0254552	6.37002	3	0.0949319		ENSG00000004534.14	3	49940006	49940007	0.4219	rs6774354	-3.21	rs6771546	0.542378	10.32	2.38017	339	339	susie	0.56	9e-35	2.32911	0.019853	0.4219	0.00752536	0.00313047	2.40391	0.0162208
ENSG00000161016.17	8	144792586	144792587	0.5122	rs2958516	2.42	rs11784860	0.367091	7.9	2.23748	209	5	lasso	0.38	4.8e-18	2.17557	0.02959	0.5122	0.00338966	0.00266436	1.27222	0.203293	0.972075	3	0.808009		ENSG00000166402.8	11	8019243	8019244	0.4348	rs7929179	-2.72	rs3750955	0.086189	5.44	2.48157	685	685	susie	0.089	1.8e-05	2.31988	0.0203	0.4348	0.00530781	0.00309856	1.71299	0.0867136
ENSG00000279103.1	19	44248373	44248374	0.228	rs2722738	2.87	rs2722721	0.107303	-4.42	2.17482	474	1	top1	0.11	1.7e-05	-2.17482	0.02964	0.228	-0.00463733	0.00382701	-1.21173	0.225614	10.1971	3	0.0169626		ENSG00000213519.2	3	197580628	197580629	0.6862	rs9858256	2.9	rs28703192	0.164049	-6.76	-0.92949	381	16	enet	0.34	1.7e-18	2.32044	0.020317	0.6862	0.00531004	0.00248445	2.13731	0.032573
ENSG00000166963.12	15	43510957	43510958	0.072	rs1837960	2.41	rs537115	0.045091	4.12	1.91904	264	264	susie	0.047	0.0037	2.17376	0.02972	0.072	0.0136761	0.0075867	1.80265	0.0714435	2.79743	3	0.423923		ENSG00000227372.11	1	3747335	3747336	0.3105	rs12749547	3.04	rs12728911	0.103	4.73	-2.31844	540	1	top1	0.1	4.3e-06	-2.31844	0.020426	0.3105	-0.00900179	0.00378141	-2.38054	0.0172874
ENSG00000092094.10	14	20455104	20455105	0.806	rs3136817	-4.38	rs883037	0.57037	-9.5	2.16864	655	1	top1	0.57	1.9e-30	-2.16864	0.03011	0.806	-0.003486	0.00227649	-1.53131	0.125694	1.80904	3	0.612971		ENSG00000262165.2	17	4807012	4807013	0.5183	rs8069678	-3.08	rs11654690	0.379	-8.54	-2.32212	436	6	lasso	0.39	4.4e-22	2.31773	0.020464	0.5183	0.00602436	0.00278897	2.16007	0.0307674
ENSG00000223572.9	15	43692885	43692886	0.1646	rs1837960	2.41	rs537115	0.032721	3.77	1.91904	256	256	susie	0.054	0.0019	2.16503	0.03039	0.1646	0.00841408	0.00499297	1.68518	0.091953	3.46268	3	0.325635		ENSG00000087338.4	2	69829641	69829642	0.2322	rs10177224	3.89	rs3771537	0.143797	-6.07	1.87026	312	312	susie	0.16	6.8e-09	-2.31519	0.020603	0.2322	-0.0066298	0.0039712	-1.66947	0.0950241
ENSG00000267353.1	19	36775384	36775385	0.114	rs12976232	-3.17	rs8107274	0.058888	-4.07	2.16133	276	1	top1	0.059	0.0013	-2.16133	0.03067	0.114	-0.0146708	0.0060337	-2.43147	0.0150377	4.13293	3	0.247464		ENSG00000273328.5	3	42809413	42809414	0.2717	rs7617368	3.28	rs536119	0.024622	4.35	1.22444	441	47	enet	0.083	3.5e-05	2.31342	0.0207	0.2717	0.00718325	0.00372584	1.92795	0.0538607
ENSG00000181513.14	17	45132599	45132600	0.4641	rs17546822	-3.54	rs4986169	0.157397	6.32	-0.82601	283	20	enet	0.3	4.3e-14	-2.15733	0.03098	0.4641	-0.00452022	0.00270427	-1.67151	0.0946212	4.04577	3	0.256564		ENSG00000256223.5	12	133130574	133130575	0.1555	rs11614654	2.43	rs11615340	0.048177	-3.95	2.3114	164	1	top1	0.048	0.0014	-2.31139	0.02081	0.1555	-0.00956338	0.00514182	-1.85992	0.0628969
ENSG00000164975.15	9	15422703	15422704	0.161	rs10961997	2.58	rs1105191	0.07675	-4.09	2.15543	430	1	top1	0.077	0.00026	-2.15543	0.03113	0.161	-0.0107398	0.00508026	-2.11403	0.0345129	0.476633	3	0.923994		ENSG00000171466.9	19	9675085	9675086	0.183	rs2287802	3.12	rs11556087	0.013958	-3.67	1.73441	346	4	lasso	0.036	0.0054	-2.31064	0.020853	0.183	-0.0121227	0.00482489	-2.51254	0.0119867
ENSG00000166974.12	18	34976927	34976928	0.3022	rs8086207	-2.99	rs1787044	0.20047	5.74	2.25105	376	376	susie	0.21	1.3e-09	2.15479	0.03118	0.3022	0.00634137	0.00345687	1.83443	0.0665908	1.67569	3	0.642353		ENSG00000136247.14	7	6577433	6577434	0.431	rs10447683	3.13	rs3088114	0.218	6.9	2.56213	286	9	enet	0.27	7.6e-15	2.31014	0.02088	0.431	0.00360145	0.00292421	1.2316	0.218099
ENSG00000196911.10	6	116681186	116681187	0.244	rs1014324	2.97	rs9400936	0.156552	-5.05	2.15355	365	1	top1	0.16	1.7e-07	-2.15355	0.031275	0.244	-0.00780299	0.00385084	-2.02631	0.0427332	5.47276	3	0.140277		ENSG00000120915.13	8	27490778	27490779	0.459	rs2565059	2.93	rs6990733	0.286	7.73	-2.29946	637	21	lasso	0.32	1.2e-17	-2.30958	0.0209	0.459	-0.00632991	0.00300163	-2.10883	0.0349596
ENSG00000222398.1	15	43602542	43602543	0.1798	rs1837960	2.41	rs10518820	0.248837	6.67	1.97561	253	253	susie	0.26	3.3e-12	2.15334	0.03129	0.1798	0.00954746	0.00487769	1.95737	0.0503038	2.02459	3	0.567319		ENSG00000240401.8	2	55306096	55306097	0.2287	rs13385999	3.11	rs10496048	0.001037	3.77	1.04159	476	20	enet	0.072	0.00011	2.30706	0.021052	0.2287	0.00939628	0.0043709	2.14973	0.0315762
ENSG00000182612.10	17	81637170	81637171	0.604	rs11653560	3.05	rs9895741	0.34771	-8.19	-1.17586	304	15	enet	0.45	3.6e-22	2.15257	0.031352	0.604	0.00370638	0.00250371	1.48035	0.138779	0.311374	3	0.957875		ENSG00000114204.14	3	167479003	167479004	0.1668	rs11927026	2.71	rs13060964	0.084524	5.13	-2.3057	346	1	top1	0.085	3.1e-05	-2.3057	0.021127	0.1668	-0.00824403	0.00459686	-1.7934	0.0729085
ENSG00000124587.13	6	42979219	42979220	0.431	rs2651202	-2.98	rs9986447	0.248384	6.56	2.22004	371	371	susie	0.27	3.1e-12	2.15171	0.03142	0.431	0.00485733	0.00293019	1.65768	0.0973815	1.19736	3	0.753637		ENSG00000153291.15	6	46652914	46652915	0.7886	rs926776	-2.72	rs2270450	0.434494	9.19	1.83115	496	496	susie	0.53	1.1e-32	2.30501	0.021166	0.7886	0.00634074	0.00241161	2.62926	0.0085572
ENSG00000133059.16	1	205211565	205211566	0.194	rs2802854	-2.62	rs9787172	-0.005628	-3.56	-2.10919	581	4	lasso	-0.0012	0.37	2.15093	0.031482	0.194	0.00774333	0.00452388	1.71166	0.0869601	0.811812	3	0.84664		ENSG00000235475.1	7	67335975	67335976	0.3091	rs4613871	2.72	rs11760843	0.277	7.32	-2.32831	364	364	susie	0.28	3.4e-15	-2.30413	0.02122	0.3091	-0.0076103	0.00368612	-2.06458	0.0389625
ENSG00000278864.1	17	17181503	17181504	0.1875	rs8074984	-2.75	rs4985741	0.05188	-4.22	2.15012	366	1	top1	0.052	0.0024	-2.15012	0.031546	0.1875	-0.0102019	0.00487642	-2.0921	0.0364299	1.88678	3	0.596234		ENSG00000259475.1	15	99100850	99100851	0.4938	rs2684777	3.02	rs2593053	0.236627	-7.5	1.85277	549	6	lasso	0.28	4.2e-15	-2.30376	0.02124	0.4938	-0.00533485	0.00278544	-1.91527	0.0554586
ENSG00000103245.13	16	741328	741329	0.6181	rs2729597	-2.72	rs2071952	0.381514	7.84	2.14903	460	1	top1	0.38	4.2e-18	2.14903	0.03163	0.6181	0.00417136	0.00247171	1.68764	0.0914802	1.36576	3	0.71358		ENSG00000133243.8	19	2034880	2034881	0.181	rs4807179	2.79	rs11669527	0.169746	5.88	2.29499	392	1	lasso	0.17	2e-09	2.29499	0.021734	0.181	0.0124349	0.00478901	2.59654	0.00941666
ENSG00000154845.15	18	9615239	9615240	0.2458	rs666536	-3.27	rs2867167	0.1269	-4.71	2.14609	527	1	top1	0.13	2.8e-06	-2.14609	0.03187	0.2458	-0.00859734	0.00423809	-2.02859	0.0425	1.17083	3	0.760008		ENSG00000085840.12	1	52404458	52404459	0.1167	rs451821	3.11	rs10888749	0.00741	3.66	1.89555	254	22	enet	0.066	0.00022	2.29218	0.021895	0.1167	0.0111939	0.00600135	1.86524	0.0621482
ENSG00000262814.7	17	81703356	81703357	0.3021	rs3208787	2.97	rs9911383	0.01502	3.72	0.38832	314	25	enet	0.15	3.5e-07	-2.14065	0.032302	0.3021	-0.00564885	0.00346119	-1.63206	0.102668	7.28857	3	0.0632471		ENSG00000198642.6	9	21335379	21335380	0.1227	rs1113400	-2.78	rs596180	0.04193	4.26	2.27027	482	35	enet	0.066	0.00021	2.2833	0.022414	0.1227	0.012204	0.00572291	2.13248	0.0329672
ENSG00000250366.2	14	95876391	95876392	0.629	rs3811344	3.05	rs1957924	0.11388	5.8	-1.87407	758	20	lasso	0.16	1.1e-07	-2.13994	0.03236	0.629	-0.00503842	0.00254958	-1.97617	0.0481351	0.079344	3	0.994195		ENSG00000137824.15	15	40755850	40755851	0.1278	rs2016546	-2.58	rs4924514	0.038644	4.77	2.2816	308	1	top1	0.039	0.004	2.2816	0.02251	0.1278	0.00611351	0.00514999	1.18709	0.235191
ENSG00000135127.11	12	119989868	119989869	0.5358	rs16949946	2.74	rs10128766	0.190363	5.75	2.4908	380	17	lasso	0.21	7.5e-10	2.13756	0.03255	0.5358	0.00562432	0.00273673	2.05512	0.0398671	0.717045	3	0.869188		ENSG00000141349.8	17	44070734	44070735	0.3014	rs4098686	2.63	rs1994366	0.132	5.41	-1.65891	361	22	enet	0.15	1.9e-08	-2.27894	0.022671	0.3014	-0.00639597	0.00354951	-1.80193	0.0715562
ENSG00000237911.2	17	20416696	20416697	0.1041	rs1682297	-2.87	rs1682297	0.043271	4.13	-2.87413	171	171	susie	0.091	7.2e-05	-2.13717	0.032584	0.1041	-0.0128094	0.00589459	-2.17308	0.029774	2.72827	3	0.435445		ENSG00000237911.2	17	20416696	20416697	0.0872	rs1682297	-2.87	rs2703804	0.0643	4.73	-2.30433	177	177	susie	0.1	5.6e-06	-2.27371	0.022984	0.0872	-0.0147068	0.00652227	-2.25486	0.0241423
ENSG00000227973.1	15	43876243	43876244	0.0645	rs1837960	2.41	rs2447208	0.069634	3.67	2.13564	217	1	top1	0.07	0.00049	2.13564	0.03271	0.0645	0.015678	0.00811984	1.93082	0.0535053	2.15175	3	0.541514		ENSG00000149084.12	11	43680679	43680680	0.5826	rs12578067	3.12	rs10400343	0.381291	-8.87	-2.1793	493	493	susie	0.44	2.9e-25	2.27353	0.023	0.5826	0.00689733	0.00280297	2.46073	0.0138656
ENSG00000278937.1	13	46117863	46117864	0.307	rs7338001	-2.61	rs17600984	0.252997	-6.42	2.1338	499	1	top1	0.25	1.1e-11	-2.13378	0.0329	0.307	-0.00609531	0.00349476	-1.74413	0.0811366	0.791	3	0.851619		ENSG00000107679.14	10	122374695	122374696	0.299	rs878107	3.02	rs10082476	0.109145	5.64	0.76777	615	36	enet	0.23	3e-12	2.27327	0.02301	0.299	0.00699796	0.00341828	2.04722	0.0406368
ENSG00000205809.9	12	10442262	10442263	0.5965	rs2607901	-2.12	rs12819494	0.1395	5.72	1.6147	489	18	enet	0.3	7.8e-14	2.13262	0.03296	0.5965	0.0057844	0.00273851	2.11224	0.0346655	1.79963	3	0.615016		ENSG00000167380.16	19	44165072	44165073	0.203	rs2722738	2.87	rs7253796	0.033702	4.57	-2.27025	480	1	top1	0.034	0.0067	-2.27025	0.023193	0.203	-0.0137089	0.00492214	-2.78515	0.00535026
ENSG00000101443.17	20	45469705	45469706	0.279	rs6073763	2.4	rs707577	0.162855	-5.21	-2.1284	495	1	top1	0.16	9.6e-08	2.12839	0.0333	0.279	0.00776117	0.00354676	2.18824	0.0286521	4.13878	3	0.246863		ENSG00000062370.16	19	44367216	44367217	0.1898	rs2722738	2.87	rs2722735	0.094018	-4.92	2.26419	443	1	top1	0.094	1.1e-05	-2.26419	0.023562	0.1898	-0.00540863	0.00420268	-1.28695	0.198113
ENSG00000011083.8	5	150189956	150189957	0.4383	rs3776082	2.84	rs17652561	0.29132	-6.92	-2.12639	556	1	top1	0.29	1.8e-13	2.12639	0.03347	0.4383	0.00708595	0.00318756	2.223	0.0262155	0.510701	3	0.916534		ENSG00000177963.14	11	207510	207511	0.1789	rs12628	-2.43	rs3782115	0.033858	4.67	-1.13611	281	8	enet	0.085	2.8e-05	-2.26436	0.0236	0.1789	-0.00945962	0.00485977	-1.94652	0.0515928
ENSG00000184985.16	4	7192537	7192538	0.3293	rs6836687	2.76	rs2240200	0.00703	3.81	0.045	655	12	enet	0.04	0.0069	2.1235	0.03371	0.3293	0.0065125	0.00324334	2.00796	0.0446476	7.65889	3	0.0536133		ENSG00000240616.1	19	12894132	12894133	0.3458	rs1045913	3.07	rs8012	0.339144	-8.03	-2.26225	327	1	lasso	0.35	3e-19	2.26225	0.023682	0.3458	0.00801338	0.00365469	2.19263	0.0283344
ENSG00000275620.1	20	63253977	63253978	0.237	rs6011670	-2.77	rs6089871	0.094473	-4.95	-2.122	492	1	top1	0.094	5.3e-05	2.12202	0.0338	0.237	0.00812551	0.00375692	2.16281	0.0305557	16.0628	3	0.00110084		ENSG00000242259.8	22	19447891	19447892	0.185	rs9604969	-3.91	rs5748165	-0.005149	-3.52	-2.532	553	553	susie	0.027	0.014	2.2608	0.02377	0.185	0.0099026	0.00467716	2.11722	0.0342408
ENSG00000132793.11	20	41340919	41340920	0.149	rs6072329	2.45	rs6102356	0.07607	4.23	2.2874	363	18	enet	0.096	4.6e-05	2.12117	0.0339	0.149	0.00830355	0.00473047	1.75533	0.0792023	4.98601	3	0.172824		ENSG00000184319.15	22	50756947	50756948	0.4366	rs2516557	-3.5	rs3865766	0.130554	-6.43	-1.50013	198	16	enet	0.26	2.9e-14	2.2609	0.02377	0.4366	0.00595298	0.00303048	1.96437	0.0494872
ENSG00000119725.18	14	73886827	73886828	0.231	rs747324	3.21	rs10483857	0.01642	-4.11	1.97031	387	387	susie	0.03	0.017	-2.11891	0.0341	0.231	-0.00584284	0.00417844	-1.39833	0.162013	2.26079	3	0.520074		ENSG00000183111.11	5	149551946	149551947	0.2097	rs6894391	-3.92	rs921978	0.0527	-4.06	-0.95915	550	550	susie	0.054	0.00079	2.25965	0.02384	0.2097	0.0106447	0.00444892	2.39264	0.0167276
ENSG00000104228.12	8	27311318	27311319	0.3123	rs2565059	2.93	rs2322601	0.034395	4.4	0.57904	626	32	enet	0.072	0.0004	2.11726	0.03424	0.3123	0.00660748	0.00353762	1.86777	0.0617936	0.21212	3	0.975609		ENSG00000185163.9	12	132144334	132144335	0.389	rs28474681	-2.78	rs11836451	0.1767	-6.14	-2.0991	316	316	susie	0.19	4.1e-10	2.25897	0.02389	0.389	0.00483927	0.00311624	1.55292	0.120442
ENSG00000205583.13	7	75359256	75359257	0.3802	rs794368	2.65	rs12535096	0.005709	3.9	0.42632	160	40	enet	0.092	6.5e-05	2.1156	0.03438	0.3802	0.00451335	0.00323927	1.39332	0.163522	0.745916	3	0.862354		ENSG00000226430.6	8	12134437	12134438	0.1202	rs1004712	-3.93	rs2256241	0.0215	-3.95	-0.34509	229	229	susie	0.049	0.0014	2.25928	0.0239	0.1202	0.012608	0.00599843	2.10188	0.0355639
ENSG00000186017.14	19	36489647	36489648	0.28	rs12976232	-3.17	rs17707033	0.076102	-4.68	2.27786	313	27	enet	0.14	1.2e-06	-2.1125	0.03464	0.28	-0.00949101	0.00372244	-2.54967	0.0107824	4.3352	3	0.22747		ENSG00000110318.13	11	101915014	101915015	0.2506	rs11225179	-3.69	rs2282612	0.170003	-5.87	2.2569	424	1	top1	0.17	2.5e-09	-2.2569	0.024	0.2506	-0.00576313	0.00376688	-1.52995	0.126029
ENSG00000134744.13	1	52553486	52553487	0.3048	rs451821	3.11	rs6657731	0.25086	6.51	1.93352	256	256	susie	0.26	7.4e-12	2.1103	0.034832	0.3048	0.00584677	0.00344459	1.69738	0.089625	1.72251	3	0.631941		ENSG00000273381.1	9	91210298	91210299	0.1868	rs1864202	3.44	rs4480236	0.02394	3.81	-2.32865	547	5	lasso	0.05	0.0012	-2.2567	0.024027	0.1868	-0.0077243	0.0046271	-1.66936	0.095046
ENSG00000112855.14	5	140693490	140693491	0.0971	rs31874	-2.96	rs2569188	-0.00632	-3.8	2.26021	358	3	lasso	0.069	0.00054	-2.11022	0.03484	0.0971	-0.0127882	0.0062861	-2.03435	0.041916	0.864436	3	0.834001		ENSG00000254093.8	8	10839875	10839876	0.1402	rs7000276	3.16	rs4310166	0.0142	-3.78	2.15631	639	639	susie	0.029	0.011	-2.25483	0.0241	0.1402	-0.0092044	0.00533482	-1.72535	0.0844652
ENSG00000130787.13	12	122835425	122835426	0.1576	rs11060152	-2.6	rs1696320	-0.003892	3.42	-1.1489	294	294	susie	0.00028	0.31	-2.10887	0.03496	0.1576	-0.0070438	0.00493519	-1.42726	0.153505	0.473394	3	0.924697		ENSG00000275358.1	20	25063590	25063591	0.6979	rs6076315	2.26	rs6076315	0.55	-10.15	2.25536	480	1	top1	0.55	2.8e-34	-2.25536	0.02411	0.6979	-0.00329944	0.00231717	-1.42391	0.154473
ENSG00000128536.15	7	105876795	105876796	0.2813	rs17152219	-3.34	rs9649282	-0.006371	-3.52	-1.95488	514	7	lasso	0.012	0.087	2.1073	0.03509	0.2813	0.00532767	0.00362658	1.46906	0.141816	1.82659	3	0.609165		ENSG00000169220.17	5	177357836	177357837	0.4102	rs10866705	-3.06	rs35716097	0.235	-7.7	-1.64077	294	5	lasso	0.31	4.3e-17	2.25516	0.02412	0.4102	0.00659234	0.00319562	2.06293	0.0391194
ENSG00000082556.10	8	53251696	53251697	0.5515	rs2728918	-2.12	rs6473798	0.125976	5.33	2.02773	463	19	lasso	0.2	2.8e-09	2.10467	0.03532	0.5515	0.00510503	0.00258949	1.97144	0.0486735	4.38608	3	0.22268		ENSG00000102871.15	16	67160297	67160298	0.2841	rs3730403	-2.48	rs3890213	0.152827	5.56	-2.25422	260	1	top1	0.15	1.7e-08	-2.25422	0.02418	0.2841	-0.0062641	0.00364553	-1.7183	0.0857423
ENSG00000138606.19	15	45201174	45201175	0.3162	rs3959644	2.2	rs3959644	0.179034	5.97	2.1955	335	335	susie	0.18	1.2e-08	2.10314	0.03545	0.3162	0.0084502	0.00354455	2.384	0.0171256	1.04939	3	0.789304		ENSG00000169136.10	19	49929763	49929764	0.2574	rs8112504	3.33	rs7246342	0.027771	-4.67	-1.92633	336	6	lasso	0.085	2.8e-05	2.24784	0.024586	0.2574	0.00737301	0.00392165	1.88008	0.0600971
ENSG00000120868.13	12	98645140	98645141	0.2664	rs169303	3.26	rs11109582	0.013201	-3.81	0.3405	443	443	susie	0.014	0.072	-2.10279	0.03548	0.2664	-0.00732001	0.00376365	-1.94492	0.0517845	0.854525	3	0.836386		ENSG00000260304.1	16	31183284	31183285	0.2658	rs3116150	-2.7	rs741810	0.262636	-7.41	2.19249	250	250	susie	0.27	1.9e-14	-2.24364	0.02486	0.2658	-0.00769428	0.00363673	-2.11571	0.0343694
ENSG00000005379.15	17	58328759	58328760	0.2885	rs2333205	3.27	rs12944679	0.198867	6.49	-2.21905	347	347	susie	0.24	7.2e-11	-2.10124	0.03562	0.2885	-0.00645778	0.0035367	-1.82593	0.0678601	2.27004	3	0.518285		ENSG00000119946.10	10	99329098	99329099	0.158	rs2796755	-4	rs4917860	-0.000878	3.28	-2.40319	416	416	susie	0.035	0.0056	-2.24102	0.02503	0.158	-0.00829348	0.00473993	-1.74971	0.080169
ENSG00000014123.9	6	96521594	96521595	0.229	rs13198560	3.18	rs13210597	0.127401	5.01	-2.09965	420	1	top1	0.13	2.7e-06	-2.09965	0.03576	0.229	-0.00761006	0.00414922	-1.83409	0.0666401	1.03975	3	0.791635		ENSG00000164111.14	4	121697112	121697113	0.6679	rs11938795	3.18	rs6857766	0.369	9.02	1.1879	446	446	susie	0.57	6.1e-36	2.2401	0.02508	0.6679	0.00488405	0.00234889	2.0793	0.0375898
ENSG00000205771.6	15	43747093	43747094	0.1711	rs1837960	2.41	rs2447208	0.241274	6.35	2.0987	255	1	top1	0.24	3.9e-11	2.0987	0.03584	0.1711	0.00945481	0.00497356	1.90101	0.0573001	2.08179	3	0.555605		ENSG00000107518.16	10	115093364	115093365	0.1928	rs17092188	-2.37	rs808416	0.112248	5.16	-2.23928	288	1	top1	0.11	1.6e-06	-2.23928	0.02514	0.1928	-0.00741223	0.00437086	-1.69583	0.0899185
ENSG00000227455.2	6	164827749	164827750	0.321	rs16897568	2.97	rs7767429	0.145314	4.87	2.0984	504	1	top1	0.15	5e-07	2.0984	0.035869	0.321	0.00568042	0.003361	1.6901	0.091009	3.58081	3	0.310432		ENSG00000261916.1	17	3602271	3602272	0.2516	rs2318104	3.53	rs17707155	0.104	5.49	-2.16966	535	535	susie	0.12	4e-07	-2.23617	0.025341	0.2516	-0.00604182	0.00396003	-1.5257	0.127085
ENSG00000077147.14	10	96587451	96587452	0.2994	rs12766020	-3.41	rs11815543	0.044096	-3.67	-0.52104	460	460	susie	0.058	0.0014	2.09809	0.0359	0.2994	0.0058608	0.00343496	1.70622	0.0879676	1.873	3	0.59918		ENSG00000226824.6	7	66654537	66654538	0.6694	rs11766621	2.48	rs10215516	0.544	10.18	2.33165	233	233	susie	0.55	3.8e-34	2.23291	0.02556	0.6694	0.00907352	0.00289618	3.13292	0.00173075
ENSG00000180113.15	6	46687874	46687875	0.701	rs926776	-2.72	rs2270450	0.506574	-8.94	1.83115	499	499	susie	0.51	6.4e-26	-2.09679	0.036012	0.701	-0.00617929	0.002506	-2.4658	0.0136706	0.762241	3	0.858475		ENSG00000237517.9	22	18970513	18970514	0.4802	rs9606020	-2.99	rs2540627	0.133123	5.78	-1.35508	282	282	susie	0.18	4.8e-10	-2.2278	0.02589	0.4802	-0.00271476	0.00274996	-0.9872	0.323545
ENSG00000131115.15	19	44207546	44207547	0.291	rs2722738	2.87	rs9646644	0.02066	-3.93	-1.34686	473	10	lasso	0.039	0.0078	2.09588	0.03609	0.291	0.000621899	0.00346853	0.179297	0.857704	5.34188	3	0.148408		ENSG00000105372.6	19	41859917	41859918	0.0746	rs1529717	2.82	rs12977527	0.060965	4.21	2.22588	249	1	top1	0.061	0.00037	2.22588	0.026022	0.0746	0.0203826	0.00815192	2.50035	0.0124071
ENSG00000228050.1	22	22224565	22224566	0.7174	rs1543779	-2.92	rs2283797	0.26857	8.17	-2.31289	386	35	enet	0.5	3.2e-25	-2.09569	0.03611	0.7174	-0.00343298	0.00228656	-1.50138	0.133258	0.776572	3	0.855062		ENSG00000170445.12	5	140692023	140692024	0.0798	rs31874	-2.96	rs778596	0.0271	-4.46	-1.63616	359	359	susie	0.054	0.00076	2.22405	0.02615	0.0798	0.0176698	0.00760954	2.32206	0.0202298
ENSG00000170619.9	8	144853735	144853736	0.1728	rs2958516	2.42	rs2727229	0.071241	4.1	2.09573	198	1	top1	0.071	0.00043	2.09573	0.03611	0.1728	0.0085725	0.00497127	1.72441	0.0846344	1.46187	3	0.691098		ENSG00000283491.1	2	231507255	231507256	0.4453	rs4972979	-3.33	rs11685196	0.139156	-6.46	2.37241	366	19	enet	0.22	1.1e-11	-2.22353	0.02618	0.4453	-0.00590311	0.00284932	-2.07177	0.0382873
ENSG00000237977.1	22	30902218	30902219	0.4028	rs11089495	-3.22	rs2240176	0.25237	-6.53	2.09096	394	1	top1	0.25	1.2e-11	-2.09096	0.03653	0.4028	-0.00485078	0.00305052	-1.59015	0.111801	5.07721	3	0.16623		ENSG00000153975.9	6	116668793	116668794	0.1265	rs1014324	2.97	rs3798397	0.057169	-4.27	2.21824	366	1	top1	0.057	0.00056	-2.21824	0.026539	0.1265	-0.00772205	0.00518859	-1.48828	0.136678
ENSG00000159915.12	19	44259879	44259880	0.317	rs2722738	2.87	rs1233430	0.087709	4.68	1.97435	467	467	susie	0.1	2.7e-05	2.08794	0.0368	0.317	0.00444088	0.00328898	1.35023	0.176943	4.80377	3	0.186743		ENSG00000213801.4	19	52942600	52942601	0.2994	rs12972155	-3.17	rs4287691	-0.004744	3.44	0.49843	456	456	susie	0.0086	0.11	2.21601	0.026691	0.2994	0.00645399	0.00351106	1.83819	0.0660343
ENSG00000213976.4	19	21382864	21382865	0.353	rs7250987	2.47	rs2562402	-0.006048	4.21	1.26537	274	31	enet	0.085	0.00013	2.08766	0.03683	0.353	0.00618339	0.00318087	1.94393	0.0519038	5.55267	3	0.135522		ENSG00000124299.13	19	33521793	33521794	0.5417	rs3786920	-3.23	rs1423062	0.25202	7.35	-1.72704	466	13	lasso	0.34	8e-19	-2.21533	0.026738	0.5417	-0.0069566	0.00294094	-2.36543	0.0180089
ENSG00000163964.14	3	196712357	196712358	0.3217	rs5016648	-3.28	rs9863919	0.174	-5.45	-2.0873	403	1	top1	0.17	3.4e-08	2.08728	0.03686	0.3217	0.00884271	0.00375351	2.35585	0.0184802	1.62559	3	0.653602		ENSG00000064703.11	1	111755537	111755538	0.1703	rs1107392	-3.22	rs12144279	0.0837	4.48	-2.21377	681	1	top1	0.084	3.3e-05	-2.21377	0.026845	0.1703	-0.0100627	0.00480012	-2.09634	0.0360524
ENSG00000162572.20	1	1280435	1280436	0.2057	rs6689813	2.75	rs7524470	0.010084	3.66	-0.69371	245	11	enet	0.045	0.0046	-2.08566	0.03701	0.2057	-0.0109311	0.00475909	-2.2969	0.0216248	14.644	3	0.00214759		ENSG00000177238.13	16	31214020	31214021	0.1421	rs3116150	-2.7	rs8056505	0.173442	-5.77	2.21364	260	1	top1	0.17	1.7e-09	-2.21364	0.02685	0.1421	-0.0103315	0.00495529	-2.08494	0.0370746
ENSG00000134115.12	3	1092575	1092576	0.2739	rs2731536	3.61	rs6796218	0.125	-4.6	2.0812	660	1	top1	0.13	3.2e-06	-2.08121	0.03741	0.2739	-0.0063914	0.0036456	-1.75318	0.0795709	1.72019	3	0.632454		ENSG00000141076.17	16	69131290	69131291	0.4837	rs12258	-2.35	rs17624199	0.172334	-6.92	-2.33648	323	20	enet	0.24	5.8e-13	2.21257	0.02693	0.4837	0.00538337	0.00287275	1.87394	0.0609382
ENSG00000201136.1	15	43702362	43702363	0.1211	rs1837960	2.41	rs12441861	0.072461	-3.95	2.07981	258	1	top1	0.072	0.00038	-2.07981	0.03754	0.1211	-0.0121405	0.005984	-2.02883	0.0424755	1.38686	3	0.708617		ENSG00000167323.11	11	3854658	3854659	0.1121	rs10767706	-2.87	rs1869085	0.008339	4.11	-2.02626	348	348	susie	0.035	0.0061	-2.20549	0.0274	0.1121	-0.0110791	0.0054509	-2.03253	0.0420997
ENSG00000078814.15	20	34975402	34975403	0.359	rs6087613	-2.42	rs3746446	0.208123	6.04	2.0778	351	1	top1	0.21	1.2e-09	2.07784	0.0377	0.359	0.00597779	0.0032648	1.83098	0.0671033	0.6767	3	0.87867		ENSG00000161016.17	8	144792586	144792587	0.5524	rs2958516	2.42	rs2722495	0.471	9.65	2.17597	209	209	susie	0.48	8e-29	2.20201	0.0277	0.5524	0.00293973	0.00253931	1.15769	0.246992
ENSG00000180769.8	4	84965681	84965682	0.3166	rs17009146	3.19	rs6531777	0.372	7.69	2.0805	346	4	lasso	0.37	9.9e-18	2.0758	0.03791	0.3166	0.0052396	0.00344618	1.52041	0.128409	0.58035	3	0.900916		ENSG00000005020.12	7	26995238	26995239	0.1796	rs1013884	3.64	rs212850	0.117	-5.17	2.19994	502	1	top1	0.12	9.7e-07	-2.19994	0.02781	0.1796	-0.00889735	0.00458992	-1.93845	0.0525678
ENSG00000011105.12	12	3077354	3077355	0.483	rs10848822	-3.02	rs7973427	0.118895	4.9	1.0504	561	8	lasso	0.24	6.4e-11	2.07529	0.03796	0.483	0.00609498	0.00279146	2.18344	0.0290034	3.53417	3	0.316357		ENSG00000184898.6	2	151261878	151261879	0.1335	rs7580162	2.99	rs10490522	-0.00182	3.7	0.74339	452	452	susie	0.022	0.024	2.19966	0.027831	0.1335	0.0095996	0.00468773	2.04782	0.040578
ENSG00000232692.1	21	26378551	26378552	0.548	rs2830383	-3.19	rs468594	0.181799	6.15	0.3357	610	11	lasso	0.28	9.8e-13	2.07531	0.03796	0.548	0.00579757	0.00279614	2.07342	0.0381333	6.0254	3	0.110381		ENSG00000159164.9	1	149917881	149917882	0.1454	rs7517103	-2.6	rs7531664	0.0244	3.98	-2.19781	134	1	top1	0.024	0.018	-2.19781	0.027963	0.1454	-0.00878125	0.00507502	-1.73029	0.0835787
ENSG00000259429.5	15	82355141	82355142	0.1967	rs8042254	-3.43	rs8042464	0.084741	4.58	2.0271	330	330	susie	0.089	8.8e-05	2.07444	0.03804	0.1967	0.00765545	0.00428087	1.78829	0.0737287	2.696	3	0.440908		ENSG00000226363.3	2	176178424	176178425	0.1611	rs4972491	3.44	rs974699	0.011008	-3.67	2.62433	463	4	lasso	0.054	0.00079	-2.19664	0.028046	0.1611	-0.00633562	0.00490675	-1.2912	0.196633
ENSG00000275902.1	17	81697713	81697714	0.2384	rs3208787	2.97	rs11871678	0.133446	4.92	2.07205	313	1	top1	0.13	1.5e-06	2.07205	0.038261	0.2384	0.00715821	0.00404849	1.76812	0.0770408	1.62771	3	0.653123		ENSG00000122417.15	1	86396341	86396342	0.3921	rs969396	-3.35	rs7515651	0.182	-7.68	1.1493	443	46	enet	0.29	6.6e-16	-2.19658	0.02805	0.3921	-0.00516186	0.00292358	-1.7656	0.0774634
ENSG00000107672.14	10	121975216	121975217	0.1777	rs2420953	-3.05	rs12257711	0.089595	4.36	2.0625	615	1	top1	0.09	8.3e-05	2.0625	0.0392	0.1777	0.00840292	0.0045985	1.82732	0.0676517	2.99057	3	0.393082		ENSG00000134744.13	1	52553486	52553487	0.2995	rs451821	3.11	rs6657731	0.296	7.7	1.93352	259	4	lasso	0.32	1.4e-17	2.19582	0.028105	0.2995	0.00566888	0.00352688	1.60734	0.107981
ENSG00000058453.16	1	16921949	16921950	0.4572	rs2977313	-2.08	rs6691985	0.357283	7.58	2.06167	349	1	top1	0.36	8.5e-17	2.06167	0.039239	0.4572	0.00476554	0.00294033	1.62075	0.105071	0.157489	3	0.984141		ENSG00000151164.18	12	110503805	110503806	0.0744	rs11064860	3.37	rs7304923	0.022293	3.59	0.8807	239	15	enet	0.033	0.0075	2.19518	0.02815	0.0744	0.0153825	0.00751801	2.04609	0.0407475
ENSG00000249572.1	5	33440618	33440619	0.3382	rs7700370	2.59	rs3756663	0.22687	-6.17	1.66867	473	19	enet	0.24	7.1e-11	-2.06074	0.03933	0.3382	-0.0078165	0.0033832	-2.31038	0.0208669	2.27217	3	0.517874		ENSG00000273143.1	10	110496203	110496204	0.2707	rs746946	2.29	rs17127354	0.00988	3.93	1.58562	429	3	lasso	0.02	0.029	2.1932	0.02829	0.2707	0.00574391	0.00372024	1.54396	0.122598
ENSG00000115993.12	2	201451578	201451579	0.1973	rs10183613	3.49	rs2714493	0.003422	-3.87	0.803195	359	359	susie	0.04	0.0066	-2.05775	0.039614	0.1973	-0.00695563	0.00415575	-1.67373	0.0941828	8.09345	3	0.0441193		ENSG00000187535.13	16	1612109	1612110	0.3973	rs1800720	-3.7	rs2235639	0.142922	6.41	-2.28602	470	6	lasso	0.23	1.6e-12	-2.19275	0.02833	0.3973	-0.00797719	0.00340842	-2.34044	0.0192611
ENSG00000278532.1	18	69399248	69399249	0.1887	rs11872828	3.47	rs3744856	-0.00432	3.49	-0.43778	546	40	enet	-0.0026	0.44	2.05737	0.03965	0.1887	0.0111122	0.00473837	2.34514	0.0190199	0.706448	3	0.871686		ENSG00000174599.5	4	117085575	117085576	0.1836	rs12108495	-2.68	rs1440306	0.0646	-4.41	-1.67206	453	23	enet	0.076	7.7e-05	2.1918	0.02839	0.1836	0.0064884	0.00429546	1.51052	0.13091
ENSG00000163702.18	3	9917073	9917074	0.7978	rs279554	-3.39	rs279576	0.458	8.67	-1.9932	478	33	enet	0.48	5.9e-24	-2.05654	0.03973	0.7978	-0.00374496	0.00212012	-1.7664	0.0773296	3.11872	3	0.373681		ENSG00000127527.13	19	16472084	16472085	0.2924	rs878506	-2.44	rs11672396	0.175501	5.88	1.98599	375	375	susie	0.19	2.7e-10	2.19086	0.028462	0.2924	0.00646905	0.00347955	1.85916	0.0630042
ENSG00000128886.11	15	43777542	43777543	0.2029	rs1837960	2.41	rs2447208	0.003162	-4.08	2.0985	240	10	enet	0.074	0.00034	-2.05284	0.04009	0.2029	-0.00821836	0.00448823	-1.83109	0.0670872	1.62596	3	0.653517		ENSG00000120805.13	12	101407819	101407820	0.1857	rs17031746	-2.94	rs4764647	0.158516	5.85	2.7216	523	17	enet	0.17	2.8e-09	2.18838	0.02864	0.1857	0.0104959	0.00491268	2.13649	0.0326397
ENSG00000157796.17	4	39182403	39182404	0.1317	rs12646251	3.19	rs12500509	-0.0047	3.64	-1.8697	450	450	susie	0.0028	0.23	-2.0522	0.04015	0.1317	-0.00639656	0.00527163	-1.21339	0.22498	2.10735	3	0.550427		ENSG00000054654.16	14	63852982	63852983	0.3512	rs11621026	-2.45	rs2151763	0.131	5.38	-2.36892	364	20	enet	0.18	5.6e-10	-2.18468	0.02891	0.3512	-0.00612171	0.00324164	-1.88846	0.0589638
ENSG00000235903.7	13	46052805	46052806	0.728	rs7338001	-2.61	rs17600984	0.536672	9.15	2.1338	510	11	lasso	0.55	8.9e-29	2.05178	0.0402	0.728	0.0037157	0.00223244	1.66441	0.0960308	1.38552	3	0.708932		ENSG00000100987.14	20	25082364	25082365	0.6768	rs2144371	2.34	rs4815367	0.5	-10.15	2.07028	474	6	lasso	0.57	1e-35	-2.18381	0.02898	0.6768	-0.00328888	0.00235032	-1.39933	0.161713
ENSG00000178722.12	5	61637707	61637708	0.4375	rs1563908	3.02	rs253531	0.15444	-5.01	-2.05119	415	1	top1	0.15	2.1e-07	2.05119	0.04025	0.4375	0.0059774	0.00303068	1.9723	0.0485755	0.0850623	3	0.993568		ENSG00000243795.1	3	113167818	113167819	0.3512	rs1604247	-3.14	rs2613946	0.244505	7.17	2.21486	464	464	susie	0.26	7.2e-14	2.18214	0.029099	0.3512	0.00986435	0.00375646	2.62597	0.00864018
ENSG00000187097.12	14	74019351	74019352	0.402	rs747324	3.21	rs10483857	0.26662	7	1.97031	394	394	susie	0.29	1.7e-13	2.05015	0.04035	0.402	0.00417052	0.00314833	1.32467	0.185279	2.41509	3	0.490832		ENSG00000104824.16	19	38852346	38852347	0.1584	rs3786949	-2.63	rs9676843	0.014367	-3.45	-0.336	388	388	susie	0.038	0.0041	2.18185	0.02912	0.1584	0.00854286	0.00502417	1.70035	0.0890649
ENSG00000248677.1	5	6707710	6707711	0.4786	rs532737	-3.3	rs12522757	0.04491	-4.29	-1.57572	626	626	susie	0.069	0.00053	2.05009	0.04036	0.4786	0.0041971	0.00285735	1.46888	0.141865	1.75092	3	0.625674		ENSG00000107020.9	9	5437877	5437878	0.2771	rs719673	4.22	rs4742085	0.13752	-5.18	2.19661	440	3	lasso	0.15	3e-08	-2.181	0.029183	0.2771	-0.00893678	0.00407668	-2.19217	0.028367
ENSG00000120925.15	8	42897289	42897290	0.1187	rs11557527	-2.49	rs35258203	0.047368	4.51	2.12256	213	213	susie	0.074	0.00033	2.05004	0.04036	0.1187	0.014666	0.00618052	2.37294	0.0176472	1.46708	3	0.689889		ENSG00000103245.13	16	741328	741329	0.7195	rs2729597	-2.72	rs7205337	0.561486	10.26	2.17924	461	1	top1	0.56	2.4e-35	2.17924	0.02931	0.7195	0.00388528	0.00229936	1.68972	0.0910816
ENSG00000105738.10	19	37907227	37907228	0.403	rs705507	-3.72	rs12462587	0.188688	-5.55	2.04993	334	1	top1	0.19	7.9e-09	-2.04993	0.04037	0.403	-0.00513616	0.0028957	-1.77372	0.0761088	15.3253	3	0.00155876		ENSG00000059691.11	4	151761022	151761023	0.2841	rs17027958	3.24	rs4696290	0.263	-7.69	-2.21171	391	391	susie	0.28	2.4e-15	2.179	0.02933	0.2841	0.0050215	0.00349183	1.43807	0.150413
ENSG00000273466.1	2	218634013	218634014	0.1639	rs7574429	2.85	rs3932856	0.074202	-4.19	1.99116	373	373	susie	0.075	0.0003	-2.04907	0.040455	0.1639	-0.00858141	0.00489226	-1.75408	0.0794169	0.672032	3	0.879762		ENSG00000186732.13	22	43411195	43411196	0.3908	rs737612	2.66	rs9608023	0.147913	5.83	-1.71047	605	605	susie	0.17	3.7e-09	-2.177	0.02948	0.3908	-0.00698632	0.00333585	-2.09431	0.0362321
ENSG00000161281.10	19	36152868	36152869	0.368	rs12976232	-3.17	rs2967436	0.028483	-4.09	2.63943	324	53	enet	0.11	9e-06	-2.04816	0.04054	0.368	-0.00551464	0.00327941	-1.6816	0.0926468	2.75973	3	0.430173		ENSG00000168434.12	16	23445960	23445961	0.1046	rs152734	2.84	rs250587	0.093095	4.75	2.17668	441	1	top1	0.093	1.2e-05	2.17668	0.0295	0.1046	0.0102257	0.00602897	1.6961	0.0898671
ENSG00000105497.7	19	51571297	51571298	0.415	rs8182477	-3.07	rs7252645	0.097629	-5.12	0.18135	603	603	susie	0.13	1.9e-06	-2.04499	0.04086	0.415	-0.00494062	0.00298031	-1.65776	0.0973666	1.05784	3	0.787259		ENSG00000279439.1	18	25202836	25202837	0.2892	rs4129657	2.8	rs12232770	0.06536	-4.98	1.93216	471	5	lasso	0.11	2e-06	-2.17163	0.029884	0.2892	-0.00846197	0.00397868	-2.12683	0.0334344
ENSG00000185730.7	8	143289675	143289676	0.1654	rs13258375	-2.23	rs7011172	0.046542	4.07	-2.04472	380	1	top1	0.047	0.0038	-2.04472	0.04088	0.1654	-0.00685656	0.00449333	-1.52594	0.127024	4.80229	3	0.18686		ENSG00000198171.12	20	3204684	3204685	0.2013	rs6133043	-2.33	rs6051638	0.0198	4.11	-2.13798	437	5	lasso	0.047	0.0016	-2.17156	0.02989	0.2013	-0.00734438	0.00445139	-1.64991	0.0989619
ENSG00000106610.14	7	67305986	67305987	0.6075	rs4613871	2.72	rs13230948	0.447979	-8.42	-1.85031	363	363	susie	0.45	4.9e-22	2.0418	0.04118	0.6075	0.00348367	0.00238732	1.45924	0.144499	2.21053	3	0.529877		ENSG00000100592.15	14	59188679	59188680	0.1867	rs12887755	3.88	rs1252989	0.0663	4.66	-2.16852	618	1	top1	0.066	0.00021	-2.16852	0.03012	0.1867	-0.00735993	0.0042999	-1.71165	0.0869605
ENSG00000150457.8	13	21061546	21061547	0.496	rs4770115	-2.98	rs9509513	0.199714	-6.19	-1.9763	428	428	susie	0.22	2.2e-10	2.03707	0.0416	0.496	0.00388316	0.00271356	1.43102	0.152424	4.19067	3	0.241598		ENSG00000124587.13	6	42979219	42979220	0.4602	rs2651202	-2.98	rs9986447	0.301474	7.94	2.22004	371	26	enet	0.36	6.3e-20	2.16459	0.030419	0.4602	0.00435545	0.00281117	1.54934	0.1213
ENSG00000226747.6	2	185740478	185740479	0.487	rs850907	-3.08	rs12615448	0.50964	9.02	2.03729	293	1	top1	0.51	5.6e-26	2.03729	0.041621	0.487	0.00727697	0.00318294	2.28624	0.02224	4.62234	3	0.201634		ENSG00000227603.1	9	93437120	93437121	0.4211	rs2255840	3.3	rs6479494	0.36264	8.56	2.09349	491	491	susie	0.37	6.5e-21	2.1634	0.030511	0.4211	0.00541445	0.00307905	1.75848	0.0786662
ENSG00000125952.18	14	65102694	65102695	0.162	rs11622366	-2.34	rs4902371	0.02238	4.21	-1.52106	444	33	enet	0.058	0.0014	-2.0306	0.0423	0.162	-0.00697117	0.00478427	-1.4571	0.145089	3.74758	3	0.290043		ENSG00000005379.15	17	58328759	58328760	0.5842	rs2333205	3.27	rs2240261	0.324	8.07	-2.03336	348	348	susie	0.35	2.9e-19	-2.16221	0.030602	0.5842	-0.00457931	0.00247884	-1.84736	0.0646955
ENSG00000164967.9	9	34612103	34612104	0.1882	rs10758242	3.78	rs6476455	0.067504	4.46	-1.81922	361	361	susie	0.071	0.00045	-2.03039	0.04232	0.1882	-0.00877041	0.00466668	-1.87937	0.0601939	1.0426	3	0.790946		ENSG00000274114.2	17	6657033	6657034	0.1318	rs4796346	3.13	rs2285999	0.00691	-3.9	-1.58112	562	562	susie	0.013	0.061	2.16165	0.030645	0.1318	0.0113089	0.00552668	2.04623	0.0407335
ENSG00000158023.9	12	121918297	121918298	0.2925	rs12300459	-3.46	rs7954584	0.091501	5.05	-2.1925	341	341	susie	0.11	1.4e-05	-2.02469	0.0429	0.2925	-0.00607612	0.00371006	-1.63774	0.101476	0.55351	3	0.906988		ENSG00000267260.1	19	36773152	36773153	0.4204	rs12976232	-3.17	rs8107274	0.276496	-7.31	2.16133	276	1	top1	0.28	5.6e-15	-2.16133	0.03067	0.4204	-0.00763965	0.00314182	-2.4316	0.0150324
ENSG00000224431.1	5	132199455	132199456	0.17	rs2077380	-2.55	rs2631360	0.01189	3.93	1.66488	399	16	enet	0.045	0.0044	2.02348	0.04302	0.17	0.00947441	0.00490192	1.9328	0.0532614	6.49262	3	0.0899542		ENSG00000198169.8	8	144755604	144755605	0.622	rs2958516	2.42	rs2953854	0.455	-9.28	2.15931	216	1	top1	0.46	1.5e-26	-2.15931	0.0308	0.622	-0.00276655	0.002382	-1.16144	0.245464
ENSG00000175147.11	1	15152463	15152464	0.6654	rs12569359	2.94	rs1055412	0.339858	7.51	1.93845	557	33	enet	0.4	5.5e-19	2.02127	0.043251	0.6654	0.00376624	0.00238125	1.58162	0.113736	0.73414	3	0.865146		ENSG00000257218.5	12	120446437	120446438	0.32	rs16949946	2.74	rs7027	0.175883	6.74	-1.8928	391	12	enet	0.23	1.2e-12	-2.15897	0.03085	0.32	-0.0097502	0.00388997	-2.5065	0.0121934
ENSG00000278376.1	11	118791253	118791254	0.65	rs555639	-2.33	rs582200	0.50887	8.92	1.36781	359	359	susie	0.59	1.2e-31	2.01947	0.043439	0.65	0.00437395	0.00256155	1.70754	0.0877208	4.15735	3	0.244966		ENSG00000130175.9	19	11435287	11435288	0.1962	rs17678136	-3.65	rs160841	0.130011	5.21	2.15791	395	1	top1	0.13	2.2e-07	2.15791	0.030935	0.1962	0.010467	0.00450274	2.32458	0.0200947
ENSG00000197363.9	8	144798875	144798876	0.3819	rs2958516	2.42	rs2953874	0.253783	6.87	1.9037	207	23	enet	0.27	1.5e-12	2.01859	0.04353	0.3819	0.00531535	0.00330006	1.61069	0.107248	2.57887	3	0.461205		ENSG00000179598.5	17	17206314	17206315	0.461	rs8074984	-2.75	rs1708618	0.163	-5.96	1.97827	375	375	susie	0.2	8.2e-11	-2.15681	0.03102	0.461	-0.00636074	0.00296724	-2.14365	0.0320607
ENSG00000237517.9	22	18970513	18970514	0.4044	rs9606020	-2.99	rs2540627	0.10442	4.86	-1.35508	282	22	enet	0.24	7.2e-11	-2.01851	0.04354	0.4044	-0.00287861	0.00297475	-0.967683	0.333203	3.02556	3	0.387701		ENSG00000248367.1	5	180293244	180293245	0.4006	rs17079867	-3.01	rs11748698	0.157	-6.29	-1.46108	439	13	enet	0.19	2.8e-10	2.1544	0.03121	0.4006	0.00410511	0.00282237	1.45449	0.145811
ENSG00000279439.1	18	25202836	25202837	0.2785	rs4129657	2.8	rs9946863	0.0856	-4.74	2.15619	477	477	susie	0.13	2.5e-06	-2.01612	0.04379	0.2785	-0.00805275	0.00395122	-2.03804	0.0415455	0.764679	3	0.857895		ENSG00000196911.10	6	116681186	116681187	0.2767	rs1014324	2.97	rs9400936	0.209575	-6.39	2.15355	368	1	top1	0.21	2.4e-11	-2.15355	0.031275	0.2767	-0.00732398	0.00361604	-2.02541	0.042825
ENSG00000140943.16	16	84116905	84116906	0.4285	rs8052881	3.78	rs7206438	0.248029	-6.38	1.21375	985	6	lasso	0.28	7.3e-13	-2.01425	0.04398	0.4285	-0.00583847	0.00303214	-1.92553	0.0541632	0.503389	3	0.918146		ENSG00000269954.1	8	11552990	11552991	0.2002	rs1004712	-3.93	rs4841554	-0.00527	-3.85	0.69622	606	23	enet	0.03	0.0094	-2.15382	0.0313	0.2002	-0.00900983	0.00464901	-1.93801	0.0526222
ENSG00000156232.7	15	82809627	82809628	0.2202	rs8042254	-3.43	rs17158366	0.03098	-4.35	-2.63796	258	25	enet	0.074	0.00034	2.01389	0.04402	0.2202	0.00852968	0.00404173	2.1104	0.0348235	9.38702	3	0.0245641		ENSG00000167535.7	12	48814431	48814432	0.3588	rs11168955	-2.75	rs34014405	0.191025	-6.18	2.2202	345	345	susie	0.2	9e-11	-2.15237	0.03137	0.3588	-0.0106504	0.00387279	-2.75005	0.00595857
ENSG00000125459.14	1	155610204	155610205	0.3355	rs2066981	-2.92	rs2175391	0.332394	7.26	2.01232	220	1	top1	0.33	1.7e-15	2.01232	0.044186	0.3355	0.00586811	0.00329003	1.7836	0.0744883	2.75885	3	0.430319		ENSG00000273055.1	7	107942115	107942116	0.326	rs2237690	3.19	rs2237686	0.225	6.65	2.15099	521	1	top1	0.22	3.8e-12	2.15099	0.03148	0.326	0.007569	0.00360364	2.10037	0.0356959
ENSG00000110042.7	11	59171429	59171430	0.179	rs12293649	2.82	rs6591507	0.081243	4.46	2.01114	335	1	top1	0.081	0.00017	2.01114	0.044311	0.179	0.00976694	0.00513767	1.90105	0.057296	9.35649	3	0.0249081		ENSG00000105607.12	19	12891025	12891026	0.7356	rs1045913	3.07	rs8012	0.651244	-11.07	-2.26225	327	16	enet	0.67	2.6e-46	2.14596	0.031876	0.7356	0.00531003	0.00249037	2.13222	0.0329887
ENSG00000182253.14	15	99098216	99098217	0.2231	rs2684777	3.02	rs2602021	0.1944	5.61	2.00932	549	1	lasso	0.21	8.5e-10	2.00932	0.0445	0.2231	0.00532324	0.00421684	1.26238	0.206814	0.972924	3	0.807803		ENSG00000183571.10	15	99007794	99007795	0.4512	rs2684777	3.02	rs2593053	0.151476	-5.47	1.85277	579	9	lasso	0.16	8.2e-09	-2.14476	0.03197	0.4512	-0.00431432	0.00283548	-1.52155	0.128122
ENSG00000166130.14	12	98645112	98645113	0.2538	rs169303	3.26	rs12371097	0.120386	5.06	-2.3165	443	443	susie	0.13	3e-06	-2.0082	0.04462	0.2538	-0.00575046	0.00371507	-1.54787	0.121652	1.8098	3	0.612804		ENSG00000115977.18	2	69674348	69674349	0.1043	rs10177224	3.89	rs7605572	0.058422	-4.45	-2.1389	311	1	top1	0.058	0.00049	2.1389	0.032443	0.1043	0.00851581	0.00593665	1.43445	0.151445
ENSG00000160113.5	19	17245939	17245940	0.286	rs10409461	3.21	rs12463159	0.011968	3.77	2.00824	411	1	top1	0.012	0.091	2.00824	0.04462	0.286	0.00764909	0.00377624	2.02558	0.0428076	0.619347	3	0.891989		ENSG00000171729.13	1	15152531	15152532	0.2568	rs12569359	2.94	rs1883761	0.0407	-4.33	-0.97011	556	22	enet	0.042	0.0028	2.13806	0.032512	0.2568	0.00878101	0.00398443	2.20383	0.0275364
ENSG00000122218.14	1	160343270	160343271	0.4674	rs4656252	2.84	rs6670084	0.242839	-6.36	2.00816	496	1	top1	0.24	3.3e-11	-2.00816	0.044626	0.4674	-0.00367469	0.00284179	-1.29309	0.19598	1.42877	3	0.698804		ENSG00000196204.11	7	4973987	4973988	0.5506	rs4573156	2.95	rs12671224	0.174	-6.03	1.15174	354	20	enet	0.22	4.9e-12	-2.13779	0.03253	0.5506	-0.00599164	0.00275719	-2.1731	0.0297731
ENSG00000270074.1	8	12412826	12412827	0.3126	rs6997985	2.68	rs11998678	0.049714	-4.17	-1.62189	186	15	enet	0.081	0.00017	2.00808	0.04464	0.3126	0.00630671	0.00352313	1.79009	0.0734398	1.76826	3	0.621865		ENSG00000154930.14	20	25058979	25058980	0.4252	rs6076315	2.26	rs2207632	0.118	5.89	2.08807	481	481	susie	0.17	2.8e-09	2.13657	0.03263	0.4252	0.00386678	0.00294243	1.31415	0.188797
ENSG00000154274.14	4	37453940	37453941	0.4321	rs17497040	2.79	rs1382982	0.246	-6.39	2.0073	638	1	top1	0.25	2.4e-11	-2.0073	0.04472	0.4321	-0.00536193	0.0029986	-1.78814	0.0737531	3.42016	3	0.331265		ENSG00000140675.12	16	31483001	31483002	0.1399	rs3116150	-2.7	rs13333846	0.064806	4.96	-1.69817	266	10	enet	0.095	1e-05	-2.13565	0.03271	0.1399	-0.0114018	0.00543392	-2.09826	0.0358823
ENSG00000273080.1	2	86195770	86195771	0.2971	rs708600	-2.59	rs6740044	0.204468	6.22	1.8094	454	454	susie	0.22	4.5e-10	2.00715	0.044734	0.2971	0.00829335	0.00372282	2.22771	0.0259001	1.45411	3	0.6929		ENSG00000197863.8	19	36850786	36850787	0.0842	rs12976232	-3.17	rs17707033	0.039446	-3.84	2.27786	283	3	lasso	0.04	0.0034	-2.13514	0.032749	0.0842	-0.0146326	0.00657805	-2.22446	0.0261173
ENSG00000177182.10	8	61057157	61057158	0.4215	rs1386220	-3	rs3864675	0.261332	-6.67	-1.73041	455	8	lasso	0.28	5.8e-13	2.00499	0.04496	0.4215	0.00521309	0.00319244	1.63295	0.102479	1.94798	3	0.583274		ENSG00000278937.1	13	46117863	46117864	0.2917	rs7338001	-2.61	rs17600984	0.221063	-6.55	2.1338	506	1	top1	0.22	6e-12	-2.13378	0.0329	0.2917	-0.00625314	0.00358524	-1.74413	0.0811358
ENSG00000073969.18	17	46590668	46590669	0.3193	rs197914	2.05	rs17698176	0.158011	5.07	-1.16458	147	4	lasso	0.18	2.5e-08	-2.00459	0.045007	0.3193	-0.00897892	0.00358755	-2.5028	0.0123216	3.05144	3	0.383762		ENSG00000172828.12	16	66961236	66961237	0.5072	rs3730403	-2.48	rs3890213	0.262313	7.42	-2.25422	303	303	susie	0.29	9.7e-16	-2.13155	0.03304	0.5072	-0.00461631	0.00273463	-1.68809	0.0913937
ENSG00000115109.13	2	120013004	120013005	0.3326	rs11678387	2.53	rs1470482	0.268383	-6.94	2.17299	286	286	susie	0.29	2.3e-13	-2.00336	0.045139	0.3326	-0.00612798	0.00318262	-1.92545	0.0541726	4.95556	3	0.17508		ENSG00000124422.11	17	21043759	21043760	0.1787	rs16942330	2.99	rs4985963	0.0985	4.7	2.12948	217	1	top1	0.098	6.9e-06	2.12948	0.033214	0.1787	0.00977061	0.00490478	1.99206	0.0463647
ENSG00000198948.11	4	170033030	170033031	0.3049	rs13127322	-2.58	rs4692589	0.0727	4.6	-2.469	347	8	lasso	0.12	5e-06	-2.0023	0.04525	0.3049	-0.00644254	0.00369011	-1.74589	0.08083	0.532174	3	0.911768		ENSG00000253833.1	8	73984492	73984493	0.1689	rs13249908	-2.66	rs7821865	0.00445	-3.76	2.14164	398	8	lasso	0.031	0.0091	-2.12837	0.0333	0.1689	-0.0101743	0.00512288	-1.98605	0.0470283
ENSG00000226232.8	16	69996187	69996188	0.6883	rs7200764	-1.94	rs929843	0.216213	7.72	-1.48031	196	196	susie	0.52	8.2e-27	-2.00193	0.04529	0.6883	-0.0023134	0.00230035	-1.00567	0.314573	0.136245	3	0.987158		ENSG00000187097.12	14	74019351	74019352	0.4688	rs747324	3.21	rs2302117	0.438	9.16	2.12746	394	1	top1	0.44	2.9e-25	2.12746	0.03338	0.4688	0.00413901	0.00294287	1.40645	0.15959
ENSG00000008853.16	8	22987416	22987417	0.3111	rs9785120	3.05	rs7846053	0.088133	-5.3	1.89495	586	586	susie	0.11	1.4e-05	-2.00046	0.04545	0.3111	-0.00341468	0.00329809	-1.03535	0.300504	5.03555	3	0.169212		ENSG00000147481.14	8	49909788	49909789	0.2767	rs1450135	2.97	rs12549517	0.158	5.62	2.12722	291	1	top1	0.16	9.8e-09	2.12722	0.0334	0.2767	0.00624948	0.00367054	1.70261	0.0886415
ENSG00000277744.1	19	41373970	41373971	0.266	rs1529717	2.82	rs2241715	0.000512	3.15	-1.87056	382	382	susie	0.036	0.0095	-1.99907	0.0456	0.266	-0.0047612	0.00344454	-1.38225	0.166896	7.6476	3	0.0538849		ENSG00000263874.2	17	38925167	38925168	0.4797	rs13755	-3.64	rs573556	0.316	-8.15	-1.60861	356	7	enet	0.35	1.5e-19	2.12723	0.033401	0.4797	0.00626259	0.00292598	2.14034	0.0323275
ENSG00000167395.10	16	31074421	31074422	0.1092	rs3116150	-2.7	rs11647243	-0.0056	3.18	-0.01819	243	243	susie	0.029	0.018	1.99767	0.04575	0.1092	0.0118225	0.00574465	2.058	0.0395899	2.24877	3	0.522407		ENSG00000011083.8	5	150189956	150189957	0.48	rs3776082	2.84	rs17652561	0.324	-7.87	-2.12639	559	1	top1	0.32	9.9e-18	2.12639	0.03347	0.48	0.00677114	0.00304595	2.223	0.0262159
ENSG00000278543.1	19	52475238	52475239	0.225	rs12972155	-3.17	rs1824245	0.029024	3.8	1.99742	452	1	lasso	0.03	0.017	1.99742	0.04578	0.225	0.00634327	0.00386661	1.64052	0.100896	3.86527	3	0.276385		ENSG00000237977.1	22	30902218	30902219	0.2707	rs11089495	-3.22	rs4820921	0.109939	-5.78	2.06213	393	393	susie	0.16	7.9e-09	-2.1261	0.0335	0.2707	-0.00677911	0.00378705	-1.79008	0.0734413
ENSG00000283440.1	20	44663497	44663498	0.537	rs11700291	2.08	rs2868198	0.109229	-5.03	1.4272	427	427	susie	0.27	2.3e-12	-1.9967	0.0459	0.537	-0.00259614	0.00256914	-1.01051	0.312251	5.52351	3	0.137239		ENSG00000120925.15	8	42897289	42897290	0.0871	rs11557527	-2.49	rs35258203	0.0952	4.35	2.12256	215	1	top1	0.095	9.8e-06	2.12256	0.0338	0.0871	0.0172251	0.0072477	2.37663	0.0174718
ENSG00000132182.11	3	13420308	13420309	0.4486	rs2956507	-3	rs4684135	0.243	6.39	1.251	565	25	enet	0.27	1.2e-12	1.99454	0.04609	0.4486	0.00586294	0.00305119	1.92153	0.0546653	0.781071	3	0.853989		ENSG00000112855.14	5	140693490	140693491	0.0831	rs31874	-2.96	rs6891995	0.0173	4.38	-1.8198	359	28	enet	0.091	1.5e-05	-2.12186	0.03385	0.0831	-0.0148585	0.00711384	-2.08867	0.0367371
ENSG00000269397.1	19	23927787	23927788	0.333	rs4932735	-2.88	rs10423551	0.07582	-4.4	-1.9929	196	1	top1	0.076	0.00028	1.9929	0.04627	0.333	0.00876756	0.00348858	2.51322	0.0119635	4.11656	3	0.249149		ENSG00000248265.1	12	54058253	54058254	0.3533	rs17109031	3.15	rs7959972	-0.004522	-3.5	-1.7585	421	50	enet	0.078	6.2e-05	2.12014	0.03399	0.3533	0.00425524	0.00315769	1.34758	0.177794
ENSG00000227354.6	13	79406308	79406309	0.797	rs314688	-4.14	rs1155848	0.487711	8.98	2.5235	388	7	lasso	0.54	7.7e-28	1.99298	0.0463	0.797	0.00526829	0.002399	2.19604	0.0280892	2.4623	3	0.482143		ENSG00000224677.1	15	43649122	43649123	0.0698	rs1837960	2.41	rs3784275	0.039694	4.13	1.94008	252	252	susie	0.07	0.00014	2.11876	0.03411	0.0698	0.0154408	0.00784546	1.96812	0.0490543
ENSG00000258515.1	14	20451584	20451585	0.706	rs3136817	-4.38	rs883037	0.3264	-7.54	2.16864	653	653	susie	0.34	5.9e-16	-1.99262	0.0463	0.706	-0.00330395	0.00240681	-1.37275	0.169829	1.93557	3	0.585886		ENSG00000165733.7	10	42782800	42782801	0.2414	rs947692	3.42	rs2744074	0.217409	6.5	2.11667	369	1	top1	0.22	9.3e-12	2.11667	0.03429	0.2414	0.00733997	0.00396996	1.84888	0.0644755
ENSG00000105792.19	7	90245173	90245174	0.1929	rs4728833	3.96	rs42608	0.116893	5.17	-1.59341	466	8	lasso	0.15	4.7e-07	-1.9913	0.04645	0.1929	-0.00983304	0.00468457	-2.09903	0.0358143	2.54882	3	0.466532		ENSG00000166763.7	15	43718183	43718184	0.1854	rs1837960	2.41	rs3809481	0.155137	6.07	1.89747	259	259	susie	0.16	5.4e-09	2.11314	0.03459	0.1854	0.00789568	0.00471446	1.67478	0.0939772
ENSG00000265018.6	10	48031639	48031640	0.5462	rs4838596	-2.65	rs769008	0.250183	-6.39	-1.97697	167	167	susie	0.27	2.4e-12	1.99124	0.0465	0.5462	0.00444488	0.00280478	1.58475	0.113023	2.91588	3	0.404778		ENSG00000125734.15	19	6737602	6737603	0.7607	rs2035970	-3.29	rs3810223	0.510968	-9.79	-2.53755	469	469	susie	0.54	2e-33	2.11072	0.034797	0.7607	0.0051876	0.00242507	2.13916	0.0324229
ENSG00000280423.1	6	2561946	2561947	0.435	rs1885300	-2.67	rs7771891	-0.005545	-3.24	0.15942	585	48	enet	0.016	0.064	-1.98731	0.046888	0.435	-0.00510358	0.00300836	-1.69647	0.0897975	0.917146	3	0.821288		ENSG00000256433.2	12	6393904	6393905	0.3742	rs2532484	3.19	rs11064386	0.014241	-4.07	-0.3656	447	43	enet	0.14	8.6e-08	2.10774	0.03505	0.3742	0.00750518	0.00314283	2.38803	0.0169388
ENSG00000226125.1	2	230700528	230700529	0.2474	rs4972979	-3.33	rs10166139	0.00329	-3.59	0.818213	496	5	lasso	0.038	0.0084	-1.98702	0.046921	0.2474	-0.0089575	0.00416228	-2.15207	0.0313919	1.17172	3	0.759795		ENSG00000139190.16	12	6470986	6470987	0.6079	rs2532484	3.19	rs2532520	0.525005	10.33	1.8191	403	27	enet	0.57	3.1e-36	2.10516	0.03528	0.6079	0.00552338	0.00263025	2.09994	0.035734
ENSG00000270659.1	2	213152969	213152970	0.3331	rs12617902	2.62	rs11889674	0.11871	-5.18	2.04167	375	375	susie	0.13	1.4e-06	-1.98648	0.04698	0.3331	-0.00575718	0.00320497	-1.79633	0.0724427	4.63268	3	0.200756		ENSG00000214087.8	17	81683923	81683924	0.4782	rs3208787	2.97	rs7502521	0.288	-8.18	1.95184	320	10	enet	0.33	2.7e-18	-2.10104	0.035638	0.4782	-0.00544405	0.00291944	-1.86476	0.0622157
ENSG00000267769.1	19	4454793	4454794	0.673	rs4807578	2.87	rs34080966	0.606477	-9.78	-1.9861	392	392	susie	0.61	1.1e-33	1.9861	0.04702	0.673	0.00441367	0.00234745	1.8802	0.0600809	3.61964	3	0.305574		ENSG00000008394.12	12	16347141	16347142	0.1722	rs11057013	-3.13	rs2239675	0.0306	4.51	0.4671	399	22	enet	0.073	0.00011	2.10091	0.03565	0.1722	0.0105218	0.00493372	2.13263	0.0329553
ENSG00000235501.5	1	94927565	94927566	0.3006	rs1414896	-3.5	rs859062	0.002356	3.54	-0.09949	546	546	susie	0.028	0.02	1.98466	0.047182	0.3006	0.0058792	0.00334076	1.75984	0.0784352	5.04035	3	0.168866		ENSG00000163728.10	3	180602129	180602130	0.137	rs6799873	3.92	rs9290705	0.049499	4.02	-2.09892	237	1	top1	0.049	0.0013	-2.09892	0.035824	0.137	-0.0106788	0.0050658	-2.10803	0.0350286
ENSG00000273179.1	4	1167777	1167778	0.2914	rs4419429	-3.4	rs11247975	0.108	5.29	2.2286	382	382	susie	0.15	3.7e-07	1.9838	0.04728	0.2914	0.00544441	0.00385053	1.41394	0.15738	3.73589	3	0.291432		ENSG00000230042.1	7	23129177	23129178	0.1982	rs17147267	-3.14	rs987257	0.0348	-4.38	1.2202	429	429	susie	0.06	0.00041	-2.09838	0.03587	0.1982	-0.0095243	0.00451543	-2.10928	0.0349207
ENSG00000114268.11	3	48561725	48561726	0.1321	rs17647531	-3.42	rs9814951	0.0261	4.34	1.6696	248	8	lasso	0.074	0.00034	1.98239	0.04744	0.1321	0.0134717	0.00565805	2.38098	0.0172665	2.09949	3	0.552016		ENSG00000139168.7	12	42326117	42326118	0.1419	rs7963529	-2.88	rs3747562	0.07494	4.63	-1.5001	427	427	susie	0.076	7.3e-05	-2.09767	0.03593	0.1419	-0.00729186	0.00496053	-1.46998	0.141568
ENSG00000129990.14	19	55180440	55180441	0.386	rs10421676	-3.53	rs11671293	0.176766	5.53	1.98167	457	1	top1	0.18	2.5e-08	1.98167	0.04752	0.386	0.00262497	0.00305097	0.860373	0.389583	3.07935	3	0.379551		ENSG00000175279.21	1	10430782	10430783	0.1327	rs11586485	-2.78	rs11121556	-0.00511	-3.63	-1.71901	385	385	susie	0.021	0.027	2.09617	0.036067	0.1327	0.0123589	0.00575346	2.14807	0.0317079
ENSG00000235652.7	6	145809777	145809778	0.399	rs12199325	-2.23	rs9497403	0.125511	5.92	-1.15518	267	267	susie	0.2	2.1e-09	-1.98151	0.047534	0.399	-0.0063587	0.00334539	-1.90073	0.0573369	2.71384	3	0.437881		ENSG00000180357.9	15	64460741	64460742	0.0846	rs2899700	-3.66	rs500641	-0.004512	-3.54	-2.15163	275	275	susie	0.031	0.0094	2.09388	0.03627	0.0846	0.0148035	0.00671745	2.20374	0.027543
ENSG00000064651.13	5	128083765	128083766	0.279	rs1013375	2.03	rs10478787	0.1883	-5.61	1.98003	378	1	top1	0.19	8.2e-09	-1.98003	0.0477	0.279	-0.00794262	0.0038196	-2.07944	0.037577	0.649239	3	0.885073		ENSG00000113119.12	5	140639426	140639427	0.304	rs31874	-2.96	rs753280	0.293	7.47	-2.18325	343	24	enet	0.33	4.1e-18	-2.09361	0.03629	0.304	-0.00846706	0.00379148	-2.23318	0.0255371
ENSG00000154803.12	17	17237181	17237182	0.6499	rs8074984	-2.75	rs1708618	0.54044	-9.2	1.97827	392	1	top1	0.54	3.6e-28	-1.97827	0.047898	0.6499	-0.00488196	0.00247288	-1.9742	0.0483593	0.401738	3	0.939883		ENSG00000270332.1	9	104093072	104093073	0.1601	rs10114481	3.14	rs10991043	0.08994	-5.11	-3.0847	502	11	enet	0.13	2.6e-07	2.0928	0.036365	0.1601	0.00908841	0.00503922	1.80354	0.0713042
ENSG00000261390.5	16	79770562	79770563	0.3497	rs16952309	3.03	rs4404082	0.176479	-5.48	1.96366	778	778	susie	0.18	2.2e-08	-1.97729	0.04801	0.3497	-0.00578676	0.00320755	-1.8041	0.0712151	1.52998	3	0.675369		ENSG00000198589.10	4	151015496	151015497	0.3162	rs7665453	2.37	rs10212789	0.103	4.62	2.09209	283	1	top1	0.1	4.1e-06	2.0921	0.03643	0.3162	0.00614021	0.0033831	1.81496	0.0695295
ENSG00000117226.11	1	89022893	89022894	0.6704	rs306321	-3.01	rs17433780	0.540675	-9.29	-1.97409	343	343	susie	0.55	1.5e-28	1.97699	0.048043	0.6704	0.00464952	0.00236114	1.96918	0.0489319	1.72392	3	0.631629		ENSG00000123933.16	4	2262293	2262294	0.27	rs762832	2.86	rs12640733	0.0289	-4.42	-0.94486	319	25	enet	0.15	1.6e-08	2.0913	0.0365	0.27	0.00792631	0.00412752	1.92036	0.0548127
ENSG00000204934.10	7	149871795	149871796	0.2516	rs6948743	2.89	rs6464035	0.142593	-5.29	2.09725	260	2	lasso	0.16	1.9e-07	-1.9761	0.04815	0.2516	-0.00974018	0.00433686	-2.24591	0.02471	5.0769	3	0.166252		ENSG00000198721.12	6	4135596	4135597	0.3443	rs550170	3.68	rs649725	0.264149	-7.13	-2.09101	634	1	top1	0.26	2.8e-14	2.09101	0.036527	0.3443	0.0075675	0.00367537	2.05898	0.0394961
ENSG00000251615.3	4	8358337	8358338	0.278	rs17202499	-3.63	rs13111630	0.138	5.07	1.9715	527	1	top1	0.14	9.7e-07	1.9715	0.04866	0.278	0.00701256	0.00367708	1.9071	0.0565073	4.63932	3	0.200195		ENSG00000222398.1	15	43602542	43602543	0.1314	rs1837960	2.41	rs488756	0.046926	4.64	1.27002	254	254	susie	0.077	6.8e-05	2.08941	0.03667	0.1314	0.0106698	0.00567995	1.8785	0.0603134
ENSG00000259953.1	9	112037729	112037730	0.4618	rs10981150	-4.21	rs4979085	0.248876	-6.49	-1.21212	506	27	enet	0.25	1e-11	1.9715	0.04867	0.4618	0.00514703	0.00285298	1.80409	0.0712176	3.83537	3	0.279799		ENSG00000229180.6	7	66592396	66592397	0.1415	rs11766621	2.48	rs9986881	0.108	-4.71	-2.08903	244	1	top1	0.11	2.4e-06	2.08903	0.03671	0.1415	0.0170307	0.0059904	2.843	0.00446912
ENSG00000122694.15	9	36136535	36136536	0.3596	rs2071675	-2.66	rs10814339	0.217319	-5.98	-2.35799	402	6	lasso	0.23	1.3e-10	1.97024	0.04881	0.3596	0.00395895	0.00313453	1.26301	0.206584	1.28919	3	0.731702		ENSG00000006025.11	17	47821833	47821834	0.3079	rs41457949	-2.65	rs8064241	0.154	5.51	-2.08794	386	1	top1	0.15	1.5e-08	-2.08794	0.036804	0.3079	-0.00469817	0.00329656	-1.42517	0.154107
ENSG00000233609.3	8	8961199	8961200	0.2677	rs4551364	3.37	rs13259143	0.035244	5.18	-1.85245	702	28	enet	0.088	9.8e-05	-1.96771	0.0491	0.2677	-0.007494	0.00391386	-1.91473	0.0555264	1.5241	3	0.676719		ENSG00000127415.12	4	986996	986997	0.3942	rs4419429	-3.4	rs2014318	0.143	5.47	-2.08787	401	1	top1	0.14	5.4e-08	-2.0879	0.03681	0.3942	-0.00488833	0.00306757	-1.59355	0.111036
ENSG00000165244.6	9	96418328	96418329	0.1507	rs4743522	-2.41	rs10820410	0.047439	3.72	1.96696	375	1	top1	0.047	0.0035	1.96696	0.04919	0.1507	0.00858734	0.00502867	1.70768	0.0876962	1.48353	3	0.686076		ENSG00000187048.12	1	46941483	46941484	0.076	rs2405915	3.99	rs10890438	0.0158	3.95	1.48423	358	4	lasso	0.021	0.026	2.08771	0.036824	0.076	0.0190124	0.00753525	2.52313	0.0116314
ENSG00000144741.17	3	66133609	66133610	0.1934	rs1495451	-3.66	rs1680395	0.204	-5.84	1.9546	408	408	susie	0.21	1.3e-09	-1.96668	0.04922	0.1934	-0.00406832	0.00427417	-0.951837	0.34118	0.887317	3	0.828487		ENSG00000100225.17	22	32474675	32474676	0.365	rs5998267	-2.91	rs2285089	0.194039	6.27	-1.76643	638	638	susie	0.22	7.2e-12	-2.0869	0.0369	0.365	-0.00726086	0.00330504	-2.1969	0.0280273
ENSG00000158161.15	1	28088695	28088696	0.6824	rs2236074	1.87	rs11247734	0.409793	8.63	1.75042	253	38	enet	0.47	2.6e-23	1.96482	0.049435	0.6824	0.0021965	0.00223212	0.98404	0.325096	6.71506	3	0.0815561		ENSG00000249188.1	8	8154307	8154308	0.3976	rs4551364	3.37	rs2948286	0.249	-6.97	-1.66275	284	23	enet	0.25	1.3e-13	2.08728	0.0369	0.3976	0.0066609	0.00326064	2.04282	0.0410705
ENSG00000137033.11	9	6215785	6215786	0.3003	rs1412426	-3.06	rs8172	0.088761	5.69	-1.97564	441	441	susie	0.19	9.9e-09	-1.96052	0.04993	0.3003	-0.00515516	0.00327288	-1.57511	0.11523	6.8656	3	0.0763071		ENSG00000103356.15	16	23557360	23557361	0.1533	rs152734	2.84	rs7204714	0.146774	-5.69	2.28007	431	431	susie	0.15	2.2e-08	-2.08634	0.03695	0.1533	-0.0071484	0.00486868	-1.46824	0.142038
ENSG00000183580.9	5	15500195	15500196	0.1364	rs1864220	-2.72	rs16867730	0.06305	-4.05	-1.95625	312	1	top1	0.063	0.00088	1.95625	0.05044	0.1364	0.00757847	0.00514116	1.47408	0.140461	0.85886	3	0.835343		ENSG00000150457.8	13	21061546	21061547	0.2685	rs4770115	-2.98	rs9509508	0.163835	-5.84	-2.0861	427	1	top1	0.16	5e-09	2.08609	0.037	0.2685	0.00567088	0.00370338	1.53127	0.125702
ENSG00000267272.5	1	87129764	87129765	0.397	rs2390324	2.92	rs4655923	0.123548	-5.73	-1.79101	412	29	enet	0.13	2.4e-06	1.95617	0.050446	0.397	0.00609583	0.00317722	1.9186	0.0550345	0.933291	3	0.817387		ENSG00000014123.9	6	96521594	96521595	0.2012	rs13198560	3.18	rs13210597	0.118495	5.53	-2.09965	422	422	susie	0.13	3.4e-07	-2.08526	0.037046	0.2012	-0.00800704	0.00441121	-1.81516	0.0694998
ENSG00000078177.13	4	40056825	40056826	0.3262	rs9685160	-3.1	rs793996	0.0191	3.61	1.789	418	9	lasso	0.021	0.039	1.9561	0.05045	0.3262	0.00510474	0.003264	1.56395	0.11783	3.16228	3	0.367275		ENSG00000138867.16	22	24555315	24555316	0.1674	rs2236624	3.51	rs9704	0.002065	3.55	-1.22102	383	30	enet	0.007	0.13	-2.0853	0.03705	0.1674	-0.00526085	0.00453716	-1.1595	0.246251
ENSG00000127526.14	19	16572381	16572382	0.3	rs4808557	2.73	rs1559202	0.038334	-4.8	-1.4561	373	29	enet	0.073	0.00036	1.95226	0.05091	0.3	0.00476348	0.0035681	1.33502	0.18187	5.85289	3	0.118991		ENSG00000187961.13	1	960586	960587	0.2533	rs6689813	2.75	rs13303010	0.125	-5.04	-0.68056	181	14	enet	0.14	1.1e-07	2.08382	0.037176	0.2533	0.00703798	0.00375828	1.87266	0.0611154
ENSG00000204962.5	5	140841186	140841187	0.207	rs31874	-2.96	rs10038174	0.13321	5.56	-1.92145	374	374	susie	0.16	1e-07	-1.9519	0.05095	0.207	-0.00916697	0.004568	-2.00678	0.0447731	1.7893	3	0.617267		ENSG00000155111.14	6	110815957	110815958	0.1963	rs4082794	-3.59	rs1794590	0.050179	4.53	-2.20181	393	393	susie	0.057	0.00057	-2.08269	0.03728	0.1963	-0.0086204	0.00449999	-1.91565	0.05541
ENSG00000130844.16	19	53520980	53520981	0.423	rs7252000	2.99	rs2708761	0.144998	5.84	-2.01381	477	477	susie	0.16	1.2e-07	-1.95002	0.05117	0.423	-0.00408375	0.0030009	-1.36084	0.173564	4.65561	3	0.198823		ENSG00000261670.1	8	103464388	103464389	0.1499	rs2023030	3.16	rs10093057	0.0767	-4.46	2.00011	403	403	susie	0.088	2.2e-05	-2.07752	0.0378	0.1499	-0.00508162	0.00490854	-1.03526	0.300547
ENSG00000042493.15	2	85418431	85418432	0.3586	rs10192927	-2.95	rs3770102	0.056498	4.9	1.63304	457	8	lasso	0.16	8.6e-08	1.94771	0.051449	0.3586	0.00474643	0.00293183	1.61893	0.105462	10.5486	3	0.014435		ENSG00000146242.8	6	82363205	82363206	0.1377	rs530562	-3.16	rs497198	0.025839	-3.96	-2.70911	373	2	lasso	0.089	1.9e-05	2.07565	0.037927	0.1377	0.00883142	0.0054978	1.60635	0.108196
ENSG00000237840.6	10	45727198	45727199	0.2523	rs11239604	3.31	rs11239587	0.017963	3.9	1.39065	220	51	enet	0.081	0.00018	-1.94737	0.0515	0.2523	-0.00821057	0.00397551	-2.06529	0.0388957	0.480644	3	0.923123		ENSG00000236935.1	11	64329503	64329504	0.4614	rs11231735	2.75	rs10792429	0.267657	-7.36	1.42987	352	13	enet	0.3	1.5e-16	-2.07458	0.038	0.4614	-0.00644419	0.00291515	-2.21059	0.0270645
ENSG00000164111.14	4	121697112	121697113	0.6879	rs11938795	3.18	rs6857766	0.329	7.72	1.1879	445	26	enet	0.38	3.6e-18	1.9456	0.0517	0.6879	0.00475771	0.00234801	2.02627	0.0427369	3.2586	3	0.353447		ENSG00000205771.6	15	43747093	43747094	0.1309	rs1837960	2.41	rs3784275	0.124135	5.17	1.94008	256	256	susie	0.12	4.1e-07	2.074	0.03808	0.1309	0.0115437	0.0057515	2.00707	0.0447421
ENSG00000204969.6	5	140794851	140794852	0.0822	rs31874	-2.96	rs2530226	0.05926	-4.35	-1.634	363	363	susie	0.081	0.00019	1.94191	0.05215	0.0822	0.0152766	0.0073216	2.08652	0.0369316	1.70164	3	0.636569		ENSG00000215012.8	22	19852485	19852486	0.3286	rs9604969	-3.91	rs3788305	0.101169	-6.14	1.61187	567	23	enet	0.17	2.1e-09	-2.0739	0.03809	0.3286	-0.00607526	0.00354672	-1.71293	0.0867262
ENSG00000204856.11	12	110468375	110468376	0.1632	rs11064860	3.37	rs7139314	0.002839	-3.92	2.1438	246	246	susie	0.045	0.0043	-1.94103	0.05226	0.1632	-0.0105161	0.00514641	-2.04339	0.0410139	0.879218	3	0.83044		ENSG00000137074.18	9	33025167	33025168	0.3075	rs3758268	3.41	rs12552290	0.20469	-6.94	1.57214	478	32	enet	0.28	3.2e-15	-2.0716	0.038304	0.3075	-0.00875182	0.00380678	-2.29901	0.0215042
ENSG00000272156.1	2	54082553	54082554	0.2525	rs6713523	2.8	rs6545367	0.135003	4.91	1.94045	451	1	top1	0.14	1.3e-06	1.94045	0.052325	0.2525	0.00773127	0.00398351	1.94082	0.0522799	0.460708	3	0.927435		ENSG00000174891.12	3	158107788	158107789	0.1027	rs4680421	2.18	rs11716327	0.127661	-5.44	2.05105	319	319	susie	0.14	1.3e-07	-2.071	0.038359	0.1027	-0.00901321	0.00599386	-1.50374	0.132648
ENSG00000167323.11	11	3854658	3854659	0.168	rs10767706	-2.87	rs1869085	0.004256	4.1	-2.02626	347	347	susie	0.053	0.0022	-1.93955	0.052434	0.168	-0.00713094	0.00434449	-1.64138	0.100719	8.5272	3	0.0362845		ENSG00000082556.10	8	53251696	53251697	0.3084	rs2728918	-2.12	rs10111937	0.0635	4.83	1.48004	467	467	susie	0.096	8.6e-06	2.0707	0.0384	0.3084	0.00640052	0.0035045	1.82637	0.0677943
ENSG00000245025.2	8	23008116	23008117	0.4622	rs9785120	3.05	rs2241261	0.142108	5.14	-1.9395	585	1	top1	0.14	6.8e-07	-1.9395	0.05244	0.4622	-0.00539469	0.00295832	-1.82356	0.0682181	4.05404	3	0.255688		ENSG00000099330.8	19	17226203	17226204	0.656	rs10409461	3.21	rs7254151	0.517919	-9.89	2.07049	412	1	top1	0.52	1.7e-31	-2.07049	0.038406	0.656	-0.00349956	0.00227947	-1.53525	0.124723
ENSG00000163468.14	1	156367872	156367873	0.4314	rs11264467	2.45	rs11264477	0.313887	-7.29	2.14222	407	48	enet	0.33	3.4e-15	-1.93686	0.052763	0.4314	-0.00682586	0.00303809	-2.24676	0.0246554	3.5118	3	0.319235		ENSG00000130669.17	19	39125769	39125770	0.2865	rs12980535	3.42	rs7247078	0.165564	6.38	-1.19689	407	5	lasso	0.29	1.5e-15	-2.07036	0.038418	0.2865	-0.00516227	0.00367208	-1.40582	0.159778
ENSG00000132305.20	2	86195588	86195589	0.2903	rs708600	-2.59	rs4569473	0.180178	5.43	-1.9368	454	1	top1	0.18	1.8e-08	-1.9368	0.05277	0.2903	-0.00828601	0.00373818	-2.21659	0.0266512	2.11301	3	0.549284		ENSG00000283375.1	11	43856403	43856404	0.4666	rs2074048	2.89	rs10838158	0.356006	-8.46	-2.21035	512	35	enet	0.39	8.1e-22	2.06834	0.0386	0.4666	0.00766234	0.0031709	2.41645	0.0156725
ENSG00000144504.15	2	240569208	240569209	0.5077	rs4344930	3.36	rs3821348	0.324592	-7.2	1.935	494	1	top1	0.32	4.1e-15	-1.935	0.052991	0.5077	-0.00723496	0.00291883	-2.47872	0.0131854	4.10726	3	0.250113		ENSG00000170667.14	7	102517780	102517781	0.1949	rs12113586	-2.93	rs17475512	-0.00536	-3.23	2.80087	238	22	enet	0.0098	0.093	-2.06634	0.0388	0.1949	-0.00976403	0.00464483	-2.10213	0.0355419
ENSG00000259954.1	16	27453392	27453393	0.4841	rs17719975	2.83	rs12922976	0.564069	-9.51	-1.93821	517	12	lasso	0.6	2.9e-33	1.93405	0.05311	0.4841	0.00613582	0.0030443	2.01551	0.0438515	2.17141	3	0.537601		ENSG00000170619.9	8	144853735	144853736	0.1596	rs2958516	2.42	rs1735405	0.118	5.82	2.02946	198	198	susie	0.14	7.7e-08	2.06679	0.0388	0.1596	0.00851944	0.00514266	1.65662	0.0975956
ENSG00000229180.6	7	66592396	66592397	0.2825	rs11766621	2.48	rs1065265	0.107866	-4.87	-1.70691	244	47	enet	0.17	4.6e-08	1.9331	0.05323	0.2825	0.00899019	0.00394977	2.27613	0.0228382	1.32764	3	0.722581		ENSG00000170469.10	5	139404087	139404088	0.1257	rs3924257	-2.34	rs10900862	0.00335	3.41	-1.91477	272	272	susie	0.0077	0.12	-2.06561	0.03886	0.1257	-0.00508371	0.00526274	-0.965982	0.334053
ENSG00000117748.9	1	27914745	27914746	0.3248	rs2236074	1.87	rs4908379	0.147794	5.53	1.49925	253	15	enet	0.19	1.1e-08	1.93251	0.053296	0.3248	0.00541248	0.00345352	1.56723	0.11706	4.6192	3	0.201901		ENSG00000214367.7	4	2242163	2242164	0.1429	rs762832	2.86	rs11932041	-0.00363	3.51	-0.12095	305	305	susie	0.0014	0.26	2.0638	0.03903	0.1429	0.00766727	0.00514775	1.48944	0.136371
ENSG00000274180.1	17	21253409	21253410	0.1409	rs16942330	2.99	rs12602921	0.058265	-4.14	1.93143	211	1	top1	0.058	0.0014	-1.93143	0.05343	0.1409	-0.00889956	0.00509899	-1.74536	0.0809228	2.16987	3	0.537908		ENSG00000048740.18	10	10798396	10798397	0.1804	rs11256575	3.31	rs932918	0.093015	-4.38	-2.06317	646	1	top1	0.093	1.2e-05	2.06317	0.0391	0.1804	0.00906875	0.00483773	1.87459	0.0608493
ENSG00000230042.1	7	23129177	23129178	0.403	rs17147267	-3.14	rs2072369	0.132094	-5.29	1.07277	429	5	lasso	0.16	1.4e-07	-1.9307	0.05352	0.403	-0.00518413	0.00309838	-1.67318	0.0942927	0.113861	3	0.990124		ENSG00000058453.16	1	16921949	16921950	0.2333	rs2977313	-2.08	rs6691985	0.277	7.41	2.06167	353	353	susie	0.28	2.3e-15	2.06167	0.039239	0.2333	0.00667706	0.00411632	1.62209	0.104784
ENSG00000249853.7	6	114343044	114343045	0.21	rs11153495	-3.24	rs2205734	0.105677	4.24	1.92806	347	1	top1	0.11	1.9e-05	1.92806	0.053847	0.21	0.00640068	0.0044297	1.44495	0.148473	8.67228	3	0.0339809		ENSG00000263412.1	17	48048072	48048073	0.1123	rs41457949	-2.65	rs17618704	0.0708	-4.38	2.05932	417	1	top1	0.071	0.00013	-2.05932	0.039463	0.1123	-0.0149726	0.00624044	-2.39928	0.0164272
ENSG00000109787.12	4	38680586	38680587	0.2943	rs17498970	-3.5	rs1466414	2.93e-05	-3.4	0.2319	572	572	susie	0.041	0.0061	1.9269	0.054	0.2943	0.00466854	0.00332697	1.40324	0.160545	6.09968	3	0.10686		ENSG00000276768.1	20	5050320	5050321	0.198	rs6085144	-2.51	rs6053063	0.0326	4.36	-1.38696	626	23	enet	0.052	0.00096	-2.05719	0.03967	0.198	-0.00864594	0.00456419	-1.8943	0.0581852
ENSG00000145287.10	4	83137074	83137075	0.1686	rs4346637	2.53	rs6848459	0.0802	-4.24	-1.926	449	1	top1	0.08	0.00019	1.926	0.0541	0.1686	0.00660602	0.00485605	1.36037	0.173714	1.41467	3	0.7021		ENSG00000080166.15	13	94479681	94479682	0.5104	rs2389093	-3.29	rs9561576	0.262713	7.81	0.8688	565	565	susie	0.4	1.3e-22	2.05228	0.0401	0.5104	0.00487686	0.00277764	1.75576	0.0791294
ENSG00000137845.14	15	58749977	58749978	0.1587	rs7174277	-2.72	rs2081703	0.043037	-4.07	-1.908	504	6	lasso	0.045	0.0045	1.92526	0.0542	0.1587	0.00826793	0.00462544	1.78749	0.0738584	5.81589	3	0.120919		ENSG00000134121.9	3	196595	196596	0.3069	rs2892212	2.97	rs9790115	0.133994	-6.09	2.18221	357	18	enet	0.18	1.3e-09	-2.05098	0.040269	0.3069	-0.00459073	0.00332377	-1.38118	0.167223
ENSG00000175470.18	10	131900643	131900644	0.3955	rs11018045	-3.21	rs3935905	0.257996	-6.71	-1.92257	521	1	top1	0.26	6.7e-12	1.92257	0.0545	0.3955	0.0069103	0.00302947	2.28103	0.0225469	5.03596	3	0.169183		ENSG00000105738.10	19	37907227	37907228	0.3639	rs705507	-3.72	rs12462587	0.101151	-5.06	2.04993	333	1	top1	0.1	5.2e-06	-2.04993	0.040372	0.3639	-0.00540505	0.0030473	-1.77372	0.0761092
ENSG00000103932.11	15	41544268	41544269	0.3036	rs8023925	-2.98	rs2297379	0.254757	-6.42	1.92189	362	1	top1	0.25	9.5e-12	-1.92189	0.05462	0.3036	-0.00450035	0.00353325	-1.27372	0.202764	3.29081	3	0.348924		ENSG00000117480.15	1	46394264	46394265	0.478	rs12410307	2.95	rs2145408	0.175	-6.3	-1.01738	340	45	enet	0.27	1.8e-14	2.04824	0.040536	0.478	0.00484107	0.00276607	1.75016	0.0800909
ENSG00000272950.1	7	98322852	98322853	0.4325	rs4623336	-2.69	rs6951479	0.369357	-7.75	-1.76341	333	333	susie	0.38	9.1e-18	1.9215	0.05467	0.4325	0.00499795	0.00302993	1.64953	0.0990399	4.77838	3	0.188763		ENSG00000272914.1	10	30833386	30833387	0.2302	rs16931828	-2.69	rs12770855	0.030213	4.53	-1.51509	501	3	lasso	0.065	0.00024	-2.04806	0.04055	0.2302	-0.00598915	0.00390162	-1.53504	0.124774
ENSG00000255310.2	8	11109725	11109726	0.1935	rs7000276	3.16	rs17724226	0.096318	-5.52	1.68126	625	625	susie	0.14	7.3e-07	-1.91893	0.05499	0.1935	-0.00928535	0.00478072	-1.94225	0.052107	2.25934	3	0.520355		ENSG00000266916.5	19	37506980	37506981	0.1577	rs862234	2.96	rs11673344	0.035737	4.3	2.3033	275	275	susie	0.054	0.00079	2.04536	0.040819	0.1577	0.0113988	0.00488916	2.33145	0.0197295
ENSG00000156381.8	14	102509798	102509799	0.142	rs2180840	3.73	rs10131139	0.01943	3.62	-1.32775	323	323	susie	0.061	0.0011	-1.91772	0.05515	0.142	-0.0108167	0.00554487	-1.95075	0.0510871	2.30766	3	0.511056		ENSG00000126790.11	14	59484429	59484430	0.3823	rs12887755	3.88	rs8660	0.319	-8.38	-1.6232	457	10	lasso	0.4	2.6e-22	2.0448	0.04087	0.3823	0.00426124	0.00300315	1.41893	0.155921
ENSG00000085832.16	1	51519327	51519328	0.2433	rs474668	2.46	rs2185592	0.133674	5.48	-1.91616	203	1	top1	0.13	1.5e-06	-1.91616	0.055345	0.2433	-0.00625021	0.0039395	-1.58655	0.112615	1.17703	3	0.758518		ENSG00000259954.1	16	27453392	27453393	0.4866	rs17719975	2.83	rs1134711	0.670833	-11.22	-2.04442	517	1	top1	0.67	5.7e-47	2.04442	0.04091	0.4866	0.00641215	0.0030542	2.09945	0.0357771
ENSG00000168906.12	2	85539164	85539165	0.4097	rs10192927	-2.95	rs3770102	0.176993	-5.37	1.63304	480	480	susie	0.23	1.1e-10	-1.91599	0.055367	0.4097	-0.00369483	0.00278425	-1.32704	0.184494	10.0566	3	0.0180911		ENSG00000082397.17	18	5630699	5630700	0.2825	rs11660230	-3.41	rs1719952	0.06982	4.71	-1.48048	583	10	lasso	0.095	9.8e-06	-2.04445	0.04091	0.2825	-0.00305295	0.00348904	-0.875014	0.381566
ENSG00000213519.2	3	197580628	197580629	0.7387	rs9858256	2.9	rs6583239	0.172	6.27	1.5958	375	54	enet	0.37	2.9e-17	1.91597	0.05537	0.7387	0.00496519	0.00243436	2.03963	0.041387	2.36471	3	0.500237		ENSG00000145824.12	5	135579183	135579184	0.2454	rs4463175	2.9	rs7715094	0.111	-5.1	0.98835	560	16	enet	0.14	8e-08	-2.04269	0.04108	0.2454	-0.00584603	0.00383767	-1.52333	0.127677
ENSG00000120784.15	19	37692336	37692337	0.161	rs705507	-3.72	rs6508738	0.055551	4.83	-2.32244	292	25	enet	0.13	2.1e-06	-1.91435	0.05558	0.161	-0.0113495	0.00545259	-2.08149	0.0373895	4.10744	3	0.250094		ENSG00000168216.10	6	69797110	69797111	0.2361	rs11965784	4.02	rs9351772	0.190748	6.25	2.12359	485	485	susie	0.19	1.7e-10	2.04197	0.041154	0.2361	0.00678233	0.00406453	1.66866	0.0951845
ENSG00000269918.1	8	11106703	11106704	0.2104	rs7000276	3.16	rs2409718	0.078632	4.73	-1.49661	626	626	susie	0.084	0.00014	-1.91285	0.05577	0.2104	-0.00820796	0.00448848	-1.82867	0.0674488	2.23037	3	0.525991		ENSG00000130487.5	22	50548032	50548033	0.2012	rs2516557	-3.5	rs1557502	0.132658	-5.12	2.04168	308	1	top1	0.13	1.7e-07	-2.0417	0.04118	0.2012	-0.00868884	0.00467365	-1.85911	0.0630112
ENSG00000204970.9	5	140786135	140786136	0.1509	rs31874	-2.96	rs801399	0.15362	-5.72	-1.77814	361	361	susie	0.17	3.3e-08	1.9121	0.05586	0.1509	0.0115128	0.00541872	2.12463	0.0336174	1.61052	3	0.657006		ENSG00000166963.12	15	43510957	43510958	0.0989	rs1837960	2.41	rs4997480	0.111804	5.04	1.96613	265	265	susie	0.12	6.9e-07	2.03906	0.04144	0.0989	0.0131591	0.00661141	1.99036	0.0465514
ENSG00000249786.7	3	15449993	15449994	0.394	rs7640807	3.2	rs2305616	0.239	6.32	1.298	372	17	enet	0.25	1.7e-11	1.91159	0.05593	0.394	0.00651553	0.00325572	2.00126	0.0453648	0.576011	3	0.901901		ENSG00000108344.14	17	39980796	39980797	0.1541	rs11078934	2.34	rs8070454	0.15	-5.51	2.03908	302	1	top1	0.15	2.3e-08	-2.03908	0.041442	0.1541	-0.0118154	0.00533913	-2.21299	0.0268985
ENSG00000224677.1	15	43649122	43649123	0.0696	rs1837960	2.41	rs2447196	0.025582	3.66	2.04965	251	7	lasso	0.047	0.0037	1.91096	0.05601	0.0696	0.0143231	0.00756205	1.89408	0.0582141	0.955757	3	0.811956		ENSG00000239519.1	3	86028006	86028007	0.3847	rs7651114	-2.98	rs12486982	0.304981	7.6	2.03874	313	1	top1	0.3	1.3e-16	2.03874	0.041476	0.3847	0.00402316	0.00303865	1.324	0.185504
ENSG00000153094.22	2	111119377	111119378	0.5173	rs10171109	3.18	rs2015454	0.266709	6.79	1.81356	316	316	susie	0.27	1.5e-12	1.90943	0.056206	0.5173	0.00189573	0.0026433	0.717182	0.473262	2.64685	3	0.449335		ENSG00000063127.15	19	49325224	49325225	0.1596	rs659555	3.02	rs12982246	0.080373	4.31	-2.03791	376	1	top1	0.08	4.8e-05	-2.03791	0.041559	0.1596	-0.00719602	0.00483714	-1.48766	0.13684
ENSG00000225855.6	1	155321686	155321687	0.2623	rs2066981	-2.92	rs6657670	0.1078	5.59	1.41775	261	261	susie	0.15	4.5e-07	1.90748	0.056458	0.2623	0.00597268	0.00369498	1.61643	0.106001	2.44107	3	0.486035		ENSG00000197363.9	8	144798875	144798876	0.2246	rs2958516	2.42	rs2953874	0.221	7.02	1.9037	207	5	lasso	0.23	1.5e-12	2.03627	0.0417	0.2246	0.00651669	0.00427039	1.52602	0.127006
ENSG00000226491.1	2	42798711	42798712	0.2927	rs12613026	-2.35	rs4277572	0.049847	-4.36	1.80701	452	452	susie	0.1	3.4e-05	-1.90692	0.056531	0.2927	-0.0079853	0.00361666	-2.20792	0.02725	2.06757	3	0.558502		ENSG00000175147.11	1	15152463	15152464	0.6814	rs12569359	2.94	rs2235784	0.356	8.29	1.67167	556	13	enet	0.38	4.6e-21	2.03378	0.041974	0.6814	0.0034806	0.00235107	1.48044	0.138757
ENSG00000170445.12	5	140692023	140692024	0.0893	rs31874	-2.96	rs801399	0.0801	-4.19	-1.77814	358	358	susie	0.081	0.00018	1.90609	0.05664	0.0893	0.0146496	0.00702094	2.08656	0.0369276	1.70929	3	0.63487		ENSG00000078814.15	20	34975402	34975403	0.3421	rs6087613	-2.42	rs6088667	0.268	7.77	2.04562	351	351	susie	0.29	1.3e-15	2.03234	0.04212	0.3421	0.00607931	0.00333808	1.8212	0.0685766
ENSG00000096872.15	9	26956372	26956373	0.5032	rs1014049	-3.94	rs12684983	0.168701	5.15	1.90279	622	1	top1	0.17	5.5e-08	1.90279	0.05707	0.5032	0.00498063	0.00277866	1.79246	0.0730598	0.614815	3	0.893033		ENSG00000133398.3	5	6378593	6378594	0.385	rs532737	-3.3	rs271399	0.31	-7.68	1.90035	641	7	lasso	0.32	1.1e-17	-2.02898	0.04246	0.385	-0.005863	0.00326525	-1.79558	0.0725621
ENSG00000075711.20	3	197299299	197299300	0.5442	rs9858256	2.9	rs338186	0.171	-5.91	1.7964	408	408	susie	0.24	5.5e-11	-1.90183	0.05719	0.5442	-0.00693905	0.00284379	-2.44007	0.0146845	4.39722	3	0.221643		ENSG00000117595.10	1	209806174	209806175	0.6062	rs227178	3.55	rs7545542	0.46	-9.64	1.63717	501	501	susie	0.5	3.3e-30	-2.02526	0.042841	0.6062	-0.00565556	0.00272931	-2.07216	0.0382509
ENSG00000164049.14	3	48372218	48372219	0.1676	rs17647531	-3.42	rs7630053	-0.00628	2.81	-1.3113	260	260	susie	0.029	0.018	-1.9016	0.05722	0.1676	-0.0104025	0.00483681	-2.15069	0.031501	2.80437	3	0.42278		ENSG00000258515.1	14	20451584	20451585	0.4053	rs3136817	-4.38	rs883037	0.282	-7.49	2.16864	653	653	susie	0.28	2.8e-15	-2.02462	0.04291	0.4053	-0.00451508	0.0031937	-1.41374	0.157437
ENSG00000164972.12	9	34397831	34397832	0.3924	rs11557154	4.28	rs10972032	0.222055	-6.18	1.96535	352	25	enet	0.25	2.3e-11	-1.90103	0.0573	0.3924	-0.00324587	0.00294709	-1.10138	0.27073	4.85441	3	0.182774		ENSG00000219881.1	6	69745870	69745871	0.1777	rs11965784	4.02	rs3799105	0.086401	4.68	2.02239	449	1	top1	0.086	2.5e-05	2.02239	0.043137	0.1777	0.00783539	0.00469483	1.66894	0.0951291
ENSG00000196204.11	7	4973987	4973988	0.5532	rs4573156	2.95	rs12671224	0.269254	-6.66	1.15174	352	9	lasso	0.29	1.4e-13	-1.9001	0.05743	0.5532	-0.00557435	0.00271435	-2.05366	0.0400085	2.26023	3	0.520183		ENSG00000144504.15	2	240569208	240569209	0.5215	rs4344930	3.36	rs3821348	0.304816	-7.64	1.935	494	5	lasso	0.32	8.5e-18	-2.02039	0.043343	0.5215	-0.00718582	0.00285454	-2.51733	0.0118249
ENSG00000149474.13	20	18138117	18138118	0.236	rs8121302	-2.98	rs8517	0.152223	5.03	1.8984	532	1	top1	0.15	2.6e-07	1.89843	0.0576	0.236	0.00715558	0.0041782	1.7126	0.0867864	1.04801	3	0.789637		ENSG00000034239.10	8	48735310	48735311	0.4029	rs6984609	2.18	rs4873289	0.366	8.35	2.01962	292	1	top1	0.37	2.4e-20	2.01962	0.0434	0.4029	0.00645189	0.00328752	1.96254	0.0497
ENSG00000072864.14	16	15643266	15643267	0.2166	rs215098	2.41	rs16967494	0.130558	-5.07	1.89839	408	1	top1	0.13	2e-06	-1.89839	0.05764	0.2166	-0.0100426	0.00457048	-2.19728	0.0280004	1.52288	3	0.676999		ENSG00000182362.13	21	46286336	46286337	0.6005	rs17272947	3.09	rs11701725	0.27322	7.54	1.8435	462	34	enet	0.41	1.9e-23	2.01779	0.043613	0.6005	0.00590912	0.00264178	2.23679	0.0252997
ENSG00000263335.1	16	15726673	15726674	0.3406	rs8056397	2.92	rs16967494	0.366759	7.62	1.89839	454	1	top1	0.37	2.6e-17	1.89839	0.05764	0.3406	0.00800855	0.00364473	2.1973	0.0279991	1.52288	3	0.676999		ENSG00000140682.18	16	31472108	31472109	0.4276	rs3116150	-2.7	rs13333846	0.378205	8.5	-1.69817	270	38	enet	0.42	2.6e-24	-2.01749	0.04364	0.4276	-0.00516543	0.00297828	-1.73436	0.0828535
ENSG00000196990.8	9	133586196	133586197	0.4657	rs4962046	-2.54	rs732833	0.179735	6.11	-1.89838	592	1	top1	0.18	1.9e-08	-1.89838	0.05765	0.4657	-0.00667982	0.00307818	-2.17006	0.0300026	0.885045	3	0.829035		ENSG00000170442.11	12	52249299	52249300	0.1747	rs11169956	2.77	rs1137014	0.031339	4.57	2.2316	743	7	lasso	0.047	0.0016	2.016	0.0438	0.1747	0.0082966	0.00484953	1.71081	0.0871169
ENSG00000184792.15	22	30693781	30693782	0.1713	rs713853	-3.07	rs2041076	0.09937	-4.86	1.8979	447	1	top1	0.099	3.4e-05	-1.8979	0.05771	0.1713	-0.00883336	0.00486852	-1.81438	0.069619	3.06684	3	0.381435		ENSG00000154274.14	4	37453940	37453941	0.2512	rs17497040	2.79	rs1552019	0.206	-6.45	2.01539	640	1	top1	0.21	3.5e-11	-2.0154	0.04386	0.2512	-0.0064728	0.00387498	-1.67041	0.0948387
ENSG00000133398.3	5	6378593	6378594	0.5046	rs532737	-3.3	rs271399	0.30648	-7	1.90035	643	643	susie	0.31	2.5e-14	-1.89739	0.05778	0.5046	-0.00463415	0.0028208	-1.64285	0.100414	4.34795	3	0.22626		ENSG00000144580.13	2	218568579	218568580	0.159	rs7574429	2.85	rs500422	0.139396	5.43	2.01474	362	1	top1	0.14	7.8e-08	2.01474	0.043932	0.159	0.00843175	0.00496779	1.69728	0.0896431
ENSG00000141084.10	16	67806651	67806652	0.2068	rs2885477	-2.44	rs9972635	0.110845	-5.25	1.6509	216	216	susie	0.15	4.3e-07	-1.89723	0.0578	0.2068	-0.00503758	0.00409918	-1.22892	0.2191	10.1059	3	0.0176869		ENSG00000125459.14	1	155610204	155610205	0.4258	rs2066981	-2.92	rs2175391	0.305	7.63	2.01232	220	1	top1	0.31	1.2e-16	2.01232	0.044186	0.4258	0.00520602	0.00292038	1.78265	0.0746431
ENSG00000221819.5	16	90029366	90029367	0.6602	rs1045814	-2.92	rs1805007	0.1989	6.18	-1.88985	267	267	susie	0.21	8.7e-10	-1.89494	0.0581	0.6602	-0.0050343	0.00253112	-1.98896	0.0467055	1.39811	3	0.705978		ENSG00000233639.5	2	104853182	104853183	0.1525	rs1439670	-3.27	rs17020852	0.012104	-4.01	-1.64474	395	26	enet	0.022	0.024	2.01087	0.044339	0.1525	0.0105161	0.00507412	2.0725	0.0382192
ENSG00000283267.1	7	90321307	90321308	0.1523	rs11563944	-3.37	rs10226014	0.043882	-4.88	-1.91873	470	470	susie	0.079	0.00021	1.8947	0.05813	0.1523	0.0107495	0.00524112	2.05099	0.0402677	2.98062	3	0.394622		ENSG00000143515.16	1	154325552	154325553	0.159	rs6413529	-3.16	rs1194607	0.0429	-4.36	1.94794	386	386	susie	0.058	0.00049	-2.0108	0.044346	0.159	-0.0105116	0.00506306	-2.07613	0.037882
ENSG00000278662.4	15	82349474	82349475	0.5861	rs8042254	-3.43	rs17354842	0.332884	-7.69	-1.84425	322	12	lasso	0.37	2.7e-17	1.89285	0.05838	0.5861	0.00464957	0.00267488	1.73824	0.0821688	2.04746	3	0.562616		ENSG00000065613.13	10	103967200	103967201	0.3434	rs2047037	3.2	rs3814219	0.033878	3.92	2.00864	414	1	top1	0.034	0.0066	2.00864	0.04458	0.3434	0.00789097	0.00361251	2.18434	0.0289369
ENSG00000121289.17	19	32971990	32971991	0.32	rs8182598	2.95	rs4805827	0.086438	-4.37	1.73382	444	444	susie	0.096	4.9e-05	-1.8927	0.0584	0.32	-0.00772425	0.00367046	-2.10444	0.0353405	2.28685	3	0.515045		ENSG00000100350.14	22	36507100	36507101	0.254	rs739203	-3.12	rs738278	0.184256	6.13	2.00684	636	1	top1	0.18	4.8e-10	2.0068	0.04477	0.254	0.00720635	0.00397023	1.81509	0.0695094
ENSG00000178038.16	3	46693703	46693704	0.6238	rs749512	-3.73	rs12491236	0.0763	-5.3	-1.9555	346	47	enet	0.26	9.1e-12	1.89234	0.05845	0.6238	0.00301036	0.00240396	1.25225	0.210479	0.88724	3	0.828506		ENSG00000131979.18	14	54902851	54902852	0.4975	rs7142517	2.3	rs17128077	0.171	-6.11	0.36481	386	32	enet	0.25	1.5e-13	-2.00657	0.0448	0.4975	-0.00422624	0.0025985	-1.62641	0.103862
ENSG00000265366.6	10	46784203	46784204	0.1759	rs4256917	2.79	rs3911249	0.031255	-3.58	1.72523	129	129	susie	0.052	0.0024	-1.89073	0.0587	0.1759	-0.00748088	0.00423525	-1.76634	0.0773389	7.89532	3	0.0482254		ENSG00000132141.13	17	34961508	34961509	0.2343	rs17664623	-3.74	rs2074519	0.156	5.49	2.0065	492	1	top1	0.16	1.3e-08	2.0065	0.044803	0.2343	0.00477122	0.00379752	1.2564	0.208969
ENSG00000105641.3	19	17871972	17871973	0.297	rs1035363	-3.38	rs4808714	0.04988	4.26	2.2523	435	5	lasso	0.086	0.00012	1.89038	0.05871	0.297	0.00650559	0.00374073	1.73912	0.0820131	4.54165	3	0.208606		ENSG00000179256.2	12	14814181	14814182	0.2385	rs12822139	-2.87	rs2075268	0.050067	4.31	2.4286	368	29	enet	0.091	1.6e-05	2.00635	0.04482	0.2385	0.00679447	0.0041687	1.62988	0.103127
ENSG00000141013.16	16	90019628	90019629	0.6975	rs1045814	-2.92	rs1805007	0.242319	6.56	-1.88985	276	1	top1	0.24	3.5e-11	-1.88985	0.05878	0.6975	-0.00487854	0.00246012	-1.98305	0.0473621	1.37599	3	0.711173		ENSG00000180336.17	17	44656403	44656404	0.2301	rs17546822	-3.54	rs12450654	0.199	6.73	-2.265	404	26	enet	0.22	4.5e-12	-2.00556	0.044903	0.2301	-0.00519975	0.00402968	-1.29036	0.196925
ENSG00000163320.10	3	88149741	88149742	0.2458	rs1864617	3.41	rs12629581	0.204	5.76	1.8891	298	1	top1	0.2	1.7e-09	1.88908	0.05888	0.2458	0.00596801	0.00386063	1.54586	0.122137	0.714963	3	0.869679		ENSG00000240207.6	3	158734560	158734561	0.7238	rs10936162	-3.29	rs12489730	0.402343	8.79	-2.19774	398	17	lasso	0.53	3e-32	-2.00539	0.044922	0.7238	-0.00404426	0.00233741	-1.73023	0.0835897
ENSG00000100321.14	22	39349924	39349925	0.2314	rs139420	2.26	rs739141	0.15293	-5.01	-1.88883	384	1	top1	0.15	2.5e-07	1.88883	0.05891	0.2314	0.00440929	0.00389797	1.13118	0.25798	5.34939	3	0.147929		ENSG00000115306.15	2	54456284	54456285	0.3724	rs843682	2.64	rs4557016	0.070932	-5.46	-1.81336	526	13	lasso	0.14	6e-08	2.00503	0.04496	0.3724	0.00513336	0.00321153	1.59842	0.10995
ENSG00000154080.13	18	27185316	27185317	0.2559	rs9951307	-3.54	rs12458504	0.20717	-5.95	1.79779	566	566	susie	0.21	1e-09	-1.88877	0.05892	0.2559	-0.0046539	0.00368287	-1.26366	0.206352	2.39707	3	0.49418		ENSG00000103522.15	16	27402161	27402162	0.3527	rs17719975	2.83	rs12922976	0.460018	-9.39	-1.93821	506	506	susie	0.46	6.1e-27	2.00435	0.04503	0.3527	0.00746259	0.00358156	2.08361	0.0371953
ENSG00000105793.15	7	90335222	90335223	0.3759	rs11563944	-3.37	rs917660	0.037861	-5.05	0.67925	471	46	enet	0.21	1.3e-09	-1.8841	0.05955	0.3759	-0.00471537	0.00319215	-1.47718	0.139629	0.948302	3	0.813758		ENSG00000163611.11	3	113515186	113515187	0.1488	rs1532593	2.76	rs11923603	0.033384	-3.87	-2.0036	434	1	top1	0.033	0.0069	2.0036	0.045113	0.1488	0.0125905	0.00531017	2.37101	0.0177393
ENSG00000081026.18	1	113390748	113390749	0.2868	rs12030900	2.86	rs3789597	0.141148	5.61	-1.4737	367	59	enet	0.24	2.9e-11	-1.88406	0.059556	0.2868	-0.00862735	0.00396089	-2.17813	0.0293961	0.921504	3	0.820235		ENSG00000275601.1	15	43643022	43643023	0.0554	rs1837960	2.41	rs1060939	0.061691	-3.86	2.00024	253	1	top1	0.062	0.00035	-2.00024	0.04547	0.0554	-0.0161266	0.00853891	-1.8886	0.0589459
ENSG00000257893.2	12	91877390	91877391	0.3176	rs364825	3.45	rs2130402	0.078053	-3.88	-1.884	412	1	top1	0.078	0.00023	1.88404	0.05956	0.3176	0.00565687	0.00357262	1.58339	0.113331	0.594684	3	0.897648		ENSG00000238151.1	20	30403383	30403384	0.2188	rs6087210	-2.62	rs6087210	0.0308	4.12	-2.61959	7	5	enet	0.089	1.9e-05	-1.99968	0.04553	0.2188	-0.00455888	0.00404455	-1.12716	0.259673
ENSG00000182870.12	12	132329202	132329203	0.2211	rs28474681	-2.78	rs6598205	0.04444	4.31	1.8838	329	1	top1	0.044	0.0046	1.88385	0.05959	0.2211	0.00870937	0.00424201	2.05313	0.0400604	0.183711	3	0.980175		ENSG00000183281.14	2	87021851	87021852	0.4179	rs6724300	2.15	rs6709175	0.193019	-6.2	1.99423	127	6	lasso	0.2	1e-10	-1.99888	0.045622	0.4179	-0.00574539	0.00293197	-1.95956	0.0500467
ENSG00000168803.14	15	43330673	43330674	0.2653	rs1837960	2.41	rs3809481	0.289126	-7.09	1.89747	263	12	lasso	0.31	3.6e-14	-1.88276	0.05973	0.2653	-0.00594658	0.00387646	-1.53402	0.125024	3.48928	3	0.322155		ENSG00000141013.16	16	90019628	90019629	0.6219	rs1045814	-2.92	rs12918773	0.284803	7.76	-1.82109	276	276	susie	0.29	5.9e-16	-1.99764	0.04576	0.6219	-0.00538323	0.00265551	-2.02719	0.0426425
ENSG00000269696.1	19	56567410	56567411	0.724	rs10406103	3.58	rs12981980	0.380447	8.41	1.66912	481	40	enet	0.54	4e-28	1.87913	0.06023	0.724	0.00259774	0.00230597	1.12653	0.259942	2.73988	3	0.433493		ENSG00000158941.16	8	22604631	22604632	0.2462	rs1005901	-2.81	rs17674754	0.0401	-4.02	-0.07434	521	521	susie	0.047	0.0016	-1.99712	0.0458	0.2462	-0.0041805	0.00381326	-1.09631	0.272944
ENSG00000149922.10	16	30091886	30091887	0.2488	rs6565169	3.28	rs2303255	0.011535	3.58	0.42553	224	224	susie	0.015	0.065	1.87737	0.06047	0.2488	0.00620568	0.00386707	1.60475	0.108548	2.52775	3	0.470296		ENSG00000116198.12	1	3857213	3857214	0.2682	rs17408082	3.78	rs6663840	0.184	-6	-1.99558	570	1	top1	0.18	4.7e-10	1.99558	0.04598	0.2682	0.00792117	0.00386178	2.05117	0.0402502
ENSG00000137074.18	9	33025167	33025168	0.3283	rs3758268	3.41	rs10758180	0.158528	-6.65	1.86783	478	478	susie	0.21	9e-10	-1.87736	0.06047	0.3283	-0.00801849	0.00360307	-2.22546	0.0260505	1.69166	3	0.63879		ENSG00000228107.1	21	36360629	36360630	0.1777	rs6517346	2.23	rs2835337	0.07282	4.85	1.9025	530	530	susie	0.094	1.1e-05	1.99501	0.046042	0.1777	0.00653026	0.00447678	1.45869	0.144649
ENSG00000242110.7	5	34008107	34008108	0.7027	rs7700370	2.59	rs10941112	0.56337	-9.73	1.88839	413	24	enet	0.59	5.3e-32	-1.8769	0.06053	0.7027	-0.00431534	0.00235249	-1.83437	0.0665993	2.2617	3	0.519898		ENSG00000171824.13	1	11098155	11098156	0.3433	rs12125968	2.77	rs2486920	0.263	7.81	1.90697	357	17	enet	0.3	3.1e-16	1.99324	0.046235	0.3433	0.00673542	0.00344846	1.95317	0.0507996
ENSG00000162373.12	1	48776968	48776969	0.137	rs17369068	3.52	rs1934379	0.071832	4.19	1.87598	385	1	top1	0.072	0.0004	1.87598	0.060658	0.137	0.0072459	0.00523639	1.38376	0.166432	1.73622	3	0.628912		ENSG00000073969.18	17	46590668	46590669	0.2802	rs197914	2.05	rs17698176	0.167	5.96	-1.16458	147	147	susie	0.19	4.3e-10	-1.99236	0.046331	0.2802	-0.00958525	0.00384863	-2.49056	0.012754
ENSG00000123684.12	1	211830771	211830772	0.2084	rs12565472	2.21	rs7540019	0.029994	4.3	1.1703	434	27	enet	0.078	0.00023	1.87514	0.060774	0.2084	0.00694832	0.00445921	1.5582	0.119187	2.69102	3	0.441756		ENSG00000171497.4	4	158723395	158723396	0.3636	rs7673678	-2.93	rs7679753	0.0338	-4.62	-1.95988	270	270	susie	0.09	1.7e-05	1.9922	0.04635	0.3636	0.00408739	0.00317822	1.28606	0.198421
ENSG00000133250.13	19	8514159	8514160	0.288	rs2894538	-3.3	rs1609712	0.088509	4.4	1.8748	434	1	top1	0.089	9.1e-05	1.8748	0.06082	0.288	0.00350824	0.00355939	0.985629	0.324315	0.56368	3	0.904694		ENSG00000231050.1	1	1891470	1891471	0.1928	rs752965	3.19	rs35511469	0.123	-5.51	-1.99205	317	1	top1	0.12	4.9e-07	1.99205	0.046366	0.1928	0.0130375	0.00495184	2.63285	0.00846713
ENSG00000143458.11	1	151070577	151070578	0.1891	rs2292166	3.76	rs17599629	0.029441	4.14	-0.8747	312	17	enet	0.089	8.7e-05	-1.87369	0.060973	0.1891	-0.0073858	0.00417368	-1.76961	0.0767919	6.45499	3	0.0914545		ENSG00000273419.1	7	149860381	149860382	0.2	rs6948743	2.89	rs1133480	0.0391	4.39	2.00734	269	269	susie	0.062	0.00034	1.99187	0.04638	0.2	0.0102753	0.00482316	2.13041	0.0331379
ENSG00000254100.1	8	38559019	38559020	0.3078	rs17435276	-3	rs13258196	0.092714	-5.02	1.38327	316	14	enet	0.15	2.3e-07	-1.87313	0.06105	0.3078	-0.00623241	0.00338157	-1.84305	0.0653216	8.63553	3	0.0345505		ENSG00000171804.10	19	37906676	37906677	0.1194	rs705507	-3.72	rs17245425	0.125374	-5.04	-1.9914	333	1	top1	0.13	3.7e-07	1.9914	0.046437	0.1194	0.0124265	0.00563553	2.20503	0.0274522
ENSG00000263220.1	17	5371625	5371626	0.2598	rs10491086	-2.33	rs1806264	0.008644	-3.66	-1.18034	517	517	susie	0.032	0.014	1.87268	0.061112	0.2598	0.00678151	0.00374577	1.81045	0.0702268	1.63599	3	0.651258		ENSG00000161010.14	5	179858886	179858887	0.4111	rs13187310	-3.02	rs1065154	0.268	7.25	2.48798	437	15	enet	0.29	1.5e-15	1.99042	0.04655	0.4111	0.00411261	0.00290678	1.41483	0.157118
ENSG00000161243.8	19	39032784	39032785	0.682	rs3786949	-2.63	rs12982349	0.510137	8.96	-1.87012	394	1	top1	0.51	5.2e-26	-1.87012	0.06147	0.682	-0.00437337	0.00245244	-1.78327	0.0745425	3.06405	3	0.381855		ENSG00000075711.20	3	197299299	197299300	0.6152	rs9858256	2.9	rs338186	0.212234	-7.14	1.79636	414	414	susie	0.43	1.9e-24	-1.9903	0.046558	0.6152	-0.00670017	0.00267936	-2.50066	0.0123961
ENSG00000154781.15	3	14651745	14651746	0.4045	rs10446439	-3.08	rs1901	0.286	7.18	1.7753	621	621	susie	0.31	3e-14	1.87008	0.06147	0.4045	0.00281397	0.0029409	0.956837	0.338649	2.22681	3	0.526686		ENSG00000183044.11	16	8674564	8674565	0.2103	rs17145680	-4.11	rs7188782	0.047844	-3.95	1.9891	600	1	top1	0.048	0.0015	-1.9891	0.04669	0.2103	-0.00857916	0.00435018	-1.97214	0.0485936
ENSG00000052841.14	11	43358931	43358932	0.271	rs12578067	3.12	rs5743221	0.133598	5.17	1.63819	453	6	lasso	0.18	1.7e-08	1.86925	0.061588	0.271	0.0084314	0.00392536	2.14793	0.0317195	1.90977	3	0.591343		ENSG00000198791.11	8	17246569	17246570	0.5455	rs11203825	-3.06	rs11786260	0.299	7.57	2.09803	741	741	susie	0.3	2.5e-16	1.98839	0.0468	0.5455	0.00403849	0.00263173	1.53454	0.124897
ENSG00000175344.17	15	31923437	31923438	0.2646	rs9302175	2.41	rs17673100	-0.004912	-2.85	-1.2603	300	53	enet	0.023	0.033	1.86638	0.06199	0.2646	0.00581368	0.00389091	1.49417	0.135132	0.451646	3	0.929379		ENSG00000169660.15	17	82418317	82418318	0.2093	rs9912348	-2.62	rs9902897	0.125	5.48	-1.82607	366	10	lasso	0.15	1.9e-08	-1.98576	0.04706	0.2093	-0.0124033	0.00487971	-2.5418	0.0110282
ENSG00000056558.10	9	120929172	120929173	0.3896	rs10818516	2.43	rs7021206	0.353833	-7.53	-1.86596	345	1	top1	0.35	1.3e-16	1.86596	0.06205	0.3896	0.00731017	0.00325397	2.24654	0.0246697	2.03349	3	0.565484		ENSG00000267769.1	19	4454793	4454794	0.5971	rs4807578	2.87	rs34080966	0.550205	-10.27	-1.9861	392	392	susie	0.56	8.9e-35	1.98539	0.047101	0.5971	0.00468606	0.00249234	1.88019	0.0600826
ENSG00000162365.11	1	47137434	47137435	0.2237	rs2405915	3.99	rs3850876	0.147047	-5.39	1.93804	400	400	susie	0.16	1.1e-07	-1.86453	0.062247	0.2237	-0.00870914	0.00421993	-2.06381	0.0390355	0.212193	3	0.975597		ENSG00000249915.7	5	271620	271621	0.4579	rs10055993	2.96	rs4957014	0.224	6.58	-1.39217	289	25	enet	0.34	1.2e-18	-1.98432	0.04722	0.4579	-0.00758622	0.00311546	-2.43502	0.0148908
ENSG00000258839.3	16	89913627	89913628	0.3437	rs1045814	-2.92	rs17784386	0.026483	4.68	-2.11519	316	8	lasso	0.09	8.2e-05	-1.86396	0.06233	0.3437	-0.00304661	0.00324304	-0.93943	0.34751	1.62448	3	0.653852		ENSG00000115956.9	2	68365172	68365173	0.329	rs12468533	3.08	rs2278789	0.050526	4.67	-1.5251	509	509	susie	0.088	2.1e-05	-1.9828	0.04739	0.329	-0.00565589	0.00339634	-1.66529	0.0958553
ENSG00000254088.1	8	86503590	86503591	0.2029	rs6985066	-1.97	rs7820697	0.127047	-5.36	1.55901	442	5	lasso	0.13	1.8e-06	-1.86376	0.06236	0.2029	-0.00393225	0.00424311	-0.926737	0.354063	0.926631	3	0.818997		ENSG00000173531.15	3	49689497	49689498	0.3405	rs6774354	-3.21	rs9858542	0.076183	5.18	1.74903	316	38	enet	0.16	1.2e-08	1.98276	0.047395	0.3405	0.00813106	0.00345924	2.35054	0.0187464
ENSG00000103356.15	16	23557360	23557361	0.2505	rs152734	2.84	rs1468138	0.129256	-5.11	1.75568	432	432	susie	0.15	2.6e-07	-1.86235	0.06255	0.2505	-0.0046092	0.00379034	-1.21604	0.22397	0.941699	3	0.815355		ENSG00000261701.6	16	72063223	72063224	0.8576	rs12446005	2.27	rs2000999	0.574443	10.4	-1.9807	359	1	top1	0.57	1.4e-36	-1.9807	0.04762
ENSG00000168297.15	3	58332879	58332880	0.5095	rs9311671	3.06	rs9817356	0.141	-5.92	-0.8254	456	456	susie	0.31	3.6e-14	1.86175	0.06264	0.5095	0.00426543	0.00280064	1.52302	0.127753	2.62149	3	0.453734		ENSG00000177409.11	7	93148368	93148369	0.1821	rs10435256	-3.11	rs10231084	0.0848	-4.85	-2.109	350	350	susie	0.1	5.5e-06	1.98025	0.04768	0.1821	0.00947232	0.00463383	2.04417	0.0409371
ENSG00000088179.8	2	119759630	119759631	0.2418	rs11678387	2.53	rs3106240	0.132358	-4.95	1.86047	315	1	top1	0.13	1.7e-06	-1.86047	0.062819	0.2418	-0.00644196	0.00372055	-1.73145	0.0833713	4.62418	3	0.201477		ENSG00000246922.8	15	65115196	65115197	0.1512	rs2899700	-3.66	rs6494484	-0.004392	3.75	-2.79376	310	6	lasso	0.0048	0.17	-1.97944	0.04777	0.1512	-0.00786575	0.00499642	-1.57428	0.115423
ENSG00000187166.1	12	48328979	48328980	0.4314	rs2446995	-2.34	rs2732480	0.369078	-7.66	1.858	485	485	susie	0.37	1.8e-17	-1.85833	0.06312	0.4314	-0.00563262	0.00307346	-1.83266	0.0668527	4.57019	3	0.206114		ENSG00000148429.14	10	11597716	11597717	0.2052	rs4357603	2.88	rs7921833	0.025579	3.81	1.97843	520	1	top1	0.026	0.016	1.97843	0.04788	0.2052	0.00850663	0.00407656	2.08672	0.0369139
ENSG00000275228.1	12	48328471	48328472	0.2565	rs2446995	-2.34	rs2732480	0.147898	-5.41	1.858	485	1	top1	0.15	3.9e-07	-1.85805	0.06316	0.2565	-0.00730622	0.00398627	-1.83285	0.0668252	4.57298	3	0.205872		ENSG00000137033.11	9	6215785	6215786	0.2491	rs1412426	-3.06	rs8172	0.19911	6.5	-1.97564	440	440	susie	0.21	1.9e-11	-1.9784	0.04788	0.2491	-0.00570967	0.00360109	-1.58554	0.112844
ENSG00000175806.14	8	10054267	10054268	0.1232	rs6997416	-3.04	rs13256234	-0.003169	-3.57	-0.67704	623	623	susie	0.043	0.0051	1.8581	0.06316	0.1232	0.00938374	0.00541974	1.7314	0.0833805	1.5585	3	0.668836		ENSG00000284052.1	2	190649829	190649830	0.3672	rs2067392	3.66	rs10185228	0.190696	-6.72	-0.5258	372	23	enet	0.3	2.3e-16	1.97783	0.047948	0.3672	0.00477219	0.0032365	1.47449	0.140349
ENSG00000275409.1	12	118430146	118430147	0.3246	rs10774980	-3.24	rs17512609	0.157028	-5.29	1.8577	447	1	top1	0.16	1.7e-07	-1.8577	0.06321	0.3246	-0.00903085	0.00385244	-2.34419	0.0190686	1.89022	3	0.595503		ENSG00000038382.18	5	14143701	14143702	0.1965	rs17208191	-3.17	rs32978	0.0999	4.72	1.97783	591	1	top1	0.1	5.9e-06	1.97783	0.04795	0.1965	0.01397	0.00525558	2.65812	0.00785779
ENSG00000034239.10	8	48735310	48735311	0.295	rs6984609	2.18	rs12548278	0.319367	7.17	1.87436	292	3	lasso	0.33	3e-15	1.85719	0.06328	0.295	0.00700905	0.00381865	1.83548	0.0664348	2.03559	3	0.565053		ENSG00000172594.12	6	122789048	122789049	0.4887	rs7738249	-3.19	rs9490551	0.216129	-6.77	1.34267	417	29	enet	0.28	3.1e-15	-1.97777	0.047955	0.4887	-0.00500696	0.00271835	-1.84191	0.0654881
ENSG00000105443.13	19	48469693	48469694	0.426	rs10410473	-3.27	rs1799270	0.166602	-5.22	1.69149	524	28	enet	0.22	4.4e-10	-1.85647	0.06339	0.426	-0.00531569	0.00294197	-1.80685	0.0707863	4.12333	3	0.248451		ENSG00000154803.12	17	17237181	17237182	0.6898	rs8074984	-2.75	rs1708618	0.613	-10.72	1.97827	393	393	susie	0.62	1.7e-41	-1.97729	0.048009	0.6898	-0.00469899	0.00238355	-1.97142	0.048676
ENSG00000104361.9	8	98294392	98294393	0.2858	rs2513970	-2.58	rs10955157	0.180686	-5.67	1.85632	458	1	top1	0.18	1.7e-08	-1.85632	0.06341	0.2858	-0.00597677	0.00349262	-1.71126	0.087034	2.80917	3	0.421992		ENSG00000270025.2	10	48060015	48060016	0.3619	rs4838596	-2.65	rs769008	0.151525	-5.7	-1.97697	187	1	top1	0.15	2e-08	1.97697	0.04804	0.3619	0.00532168	0.00339519	1.56741	0.117018
ENSG00000169021.5	19	29213540	29213541	0.306	rs17703419	-2.68	rs8104944	0.088884	4.73	1.89271	577	577	susie	0.12	6.1e-06	1.85597	0.06346	0.306	0.00854187	0.00396156	2.15619	0.0310688	3.6762	3	0.298618		ENSG00000196329.11	7	150737347	150737348	0.1737	rs1524334	3.33	rs1860870	0.0115	3.97	-1.78658	504	504	susie	0.027	0.014	-1.97179	0.04863	0.1737	-0.00887871	0.00464933	-1.90967	0.0561753
ENSG00000232642.1	2	24175004	24175005	0.1489	rs10185445	2.41	rs2303291	0.064334	4.74	1.47016	280	280	susie	0.097	4.4e-05	1.85544	0.063534	0.1489	0.00885072	0.00525386	1.68461	0.0920634	4.27084	3	0.233665		ENSG00000068745.14	3	48740352	48740353	0.7555	rs7621785	-3.04	rs12496747	0.114317	6.18	-0.39669	275	14	lasso	0.3	4e-16	-1.96997	0.048842	0.7555	-0.00569071	0.00241412	-2.35726	0.0184103
ENSG00000154328.15	8	11769638	11769639	0.4291	rs1004712	-3.93	rs3735814	0.060938	4.16	-2.50614	475	29	enet	0.062	0.00098	-1.85537	0.06354	0.4291	-0.00533062	0.0027813	-1.91659	0.05529	7.68226	3	0.0530559		ENSG00000197417.7	17	3636321	3636322	0.5607	rs2318104	3.53	rs17707155	0.333	8.03	-2.16966	528	528	susie	0.44	1.6e-25	-1.96783	0.049088	0.5607	-0.00353538	0.00268976	-1.31438	0.188717
ENSG00000130997.16	4	2213125	2213126	0.2527	rs762832	2.86	rs2071680	-0.00549	3.19	-0.1277	312	312	susie	0.018	0.051	1.8553	0.06355	0.2527	0.00778504	0.00392057	1.98569	0.0470678	1.81534	3	0.611603		ENSG00000077458.12	11	95790408	95790409	0.3267	rs499076	3.82	rs3903001	0.014456	3.82	0.00473	617	617	susie	0.11	1.9e-06	-1.96788	0.0491	0.3267	-0.00896671	0.00364677	-2.45881	0.0139399
ENSG00000040487.12	1	19312325	19312326	0.4292	rs10917536	-3	rs214336	0.110978	-5.74	1.36589	487	33	enet	0.27	2.3e-12	-1.8549	0.063611	0.4292	0.000679867	0.00288445	0.235701	0.813665	2.55668	3	0.465135		ENSG00000261390.5	16	79770562	79770563	0.2694	rs16952309	3.03	rs17767281	0.201555	-6.49	1.96945	784	784	susie	0.21	4e-11	-1.96772	0.0491	0.2694	-0.00699325	0.0036806	-1.90003	0.0574294
ENSG00000197044.10	19	11767091	11767092	0.175	rs34088	2.96	rs286268	0.045766	3.78	-1.85444	320	1	top1	0.046	0.0041	-1.85444	0.06368	0.175	-0.0102921	0.00473284	-2.17461	0.029659	2.46035	3	0.4825		ENSG00000272950.1	7	98322852	98322853	0.5121	rs4623336	-2.69	rs4729421	0.261	-8.16	-1.90466	335	335	susie	0.35	2.5e-19	1.96638	0.04925	0.5121	0.00441645	0.0027748	1.59163	0.111468
ENSG00000154316.16	8	11339636	11339637	0.1523	rs1004712	-3.93	rs2572449	0.064043	4.71	2.06869	637	637	susie	0.074	0.00032	1.85208	0.06401	0.1523	0.0104469	0.00540197	1.93391	0.0531239	2.70397	3	0.439553		ENSG00000107798.17	10	89414556	89414557	0.3222	rs17114186	-2.84	rs10749599	0.021128	-4.66	2.29841	555	22	enet	0.17	1.4e-09	-1.96611	0.04929	0.3222	-0.00451548	0.00338836	-1.33264	0.182649
ENSG00000071462.11	7	73683567	73683568	0.2041	rs12536661	-2.15	rs941297	0.160986	5.21	-1.85203	268	1	top1	0.16	1.1e-07	-1.852	0.06402	0.2041	-0.010058	0.00451848	-2.22597	0.0260162	4.40633	3	0.220799		ENSG00000141084.10	16	67806651	67806652	0.3695	rs2885477	-2.44	rs7195415	0.248242	-7.82	1.80463	216	216	susie	0.31	3.8e-17	-1.96553	0.04935	0.3695	-0.00392456	0.00307749	-1.27525	0.202221
ENSG00000171084.15	3	125916619	125916620	0.6574	rs10934751	3.1	rs17334039	0.253	7.2	1.0589	409	31	enet	0.37	1.9e-17	1.85119	0.06414	0.6574	0.00309287	0.00223049	1.38663	0.165553	5.84447	3	0.119427		ENSG00000166851.14	16	23678821	23678822	0.3952	rs152734	2.84	rs249932	0.015304	-4.36	1.58835	439	30	enet	0.083	3.4e-05	-1.96546	0.04936	0.3952	-0.00517573	0.00283057	-1.82851	0.0674729
ENSG00000159228.12	21	36070949	36070950	0.214	rs6517346	2.23	rs3787728	0.046866	4.64	-0.9297	510	19	enet	0.059	0.0012	-1.84955	0.06438	0.214	-0.00678884	0.00421277	-1.61149	0.107073	1.25024	3	0.740982		ENSG00000270659.1	2	213152969	213152970	0.1808	rs12617902	2.62	rs3816235	0.141986	-5.9	1.70484	371	14	enet	0.18	1.2e-09	-1.9653	0.04938	0.1808	-0.00681515	0.00428542	-1.59031	0.111765
ENSG00000207207.1	2	85434506	85434507	0.3941	rs10192927	-2.95	rs3770102	0.255908	-6.42	1.63304	464	7	lasso	0.34	7.9e-16	-1.84925	0.064421	0.3941	-0.00332831	0.00286849	-1.1603	0.245926	8.39027	3	0.0385984		ENSG00000269973.1	2	9936359	9936360	0.6264	rs951629	-3.17	rs6432041	0.191194	7.21	-1.38725	535	47	enet	0.34	5.7e-19	-1.96514	0.049398	0.6264	-0.00343784	0.00233651	-1.47135	0.141195
ENSG00000113971.19	3	132722441	132722442	0.7315	rs6800166	2.8	rs2369832	0.494	-9.12	-1.922	400	400	susie	0.51	2.8e-26	1.84742	0.06469	0.7315	0.00389311	0.00229376	1.69726	0.0896476	0.197059	3	0.978063		ENSG00000134318.13	2	11348329	11348330	0.2942	rs12479227	3.11	rs7558483	0.222613	6.7	2.58865	486	486	susie	0.31	3.9e-17	1.96454	0.049467	0.2942	0.00590092	0.00364088	1.62074	0.105074
ENSG00000123933.16	4	2262293	2262294	0.1384	rs762832	2.86	rs472972	0.102	4.14	1.8473	309	1	top1	0.1	2.7e-05	1.8473	0.06471	0.1384	0.00780924	0.00510438	1.52991	0.126039	1.9027	3	0.592846		ENSG00000168765.16	1	109656080	109656081	0.3865	rs7536291	3.55	rs12405275	0.0492	4.57	-2.77582	455	59	enet	0.14	8.1e-08	-1.96353	0.049584	0.3865	-0.0022994	0.00300474	-0.765257	0.444118
ENSG00000176623.11	8	86514356	86514357	0.4045	rs6985066	-1.97	rs13249753	0.350308	7.52	-1.84253	439	1	top1	0.35	2e-16	-1.84253	0.0654	0.4045	-0.00456664	0.0030291	-1.50759	0.131659	0.659911	3	0.88259		ENSG00000163468.14	1	156367872	156367873	0.3332	rs11264467	2.45	rs12139321	0.334	-7.97	1.96335	409	1	top1	0.33	2.4e-18	-1.96335	0.049605	0.3332	-0.00714609	0.00342059	-2.08914	0.0366954
ENSG00000206560.11	3	15859770	15859771	0.2478	rs490059	3.26	rs2470547	0.0127	4.37	1.6656	457	12	lasso	0.087	0.00011	1.84154	0.06554	0.2478	0.0057331	0.00376512	1.52269	0.127836	2.30144	3	0.512245		ENSG00000239556.3	7	43990206	43990207	0.3949	rs2268576	2.32	rs4640970	0.183	5.91	2.04274	360	7	lasso	0.19	1.5e-10	1.96049	0.04994	0.3949	0.006014	0.00326774	1.84042	0.0657071
ENSG00000255408.3	5	140801091	140801092	0.1421	rs31874	-2.96	rs3756338	0.12801	-5.44	-1.8754	369	369	susie	0.15	3.9e-07	1.8396	0.06583	0.1421	0.0105449	0.00546774	1.92856	0.0537854	1.46103	3	0.691294		ENSG00000169032.9	15	66386816	66386817	0.1611	rs1371781	-3.35	rs3087660	0.019274	3.78	-0.42105	520	520	susie	0.039	0.004	-1.96004	0.04999	0.1611	-0.011143	0.00483046	-2.30682	0.0210647
ENSG00000186814.13	18	35290244	35290245	0.1935	rs4799386	2.83	rs17646155	0.0065	3.86	-0.87195	405	16	enet	0.015	0.068	-1.83804	0.06606	0.1935	-0.00375431	0.00427057	-0.879113	0.37934	0.69215	3	0.875049		ENSG00000133519.12	22	23402725	23402726	0.5716	rs9620291	-2.6	rs5751652	0.059572	-5.77	0.249417	511	511	susie	0.3	1.5e-16	-1.9576	0.05027	0.5716	-0.00350709	0.00241012	-1.45515	0.145628
ENSG00000154930.14	20	25058979	25058980	0.45	rs6076315	2.26	rs2207632	0.170115	5.86	2.0881	476	476	susie	0.24	4.1e-11	1.8363	0.0663	0.45	0.00287082	0.00283514	1.01259	0.311258	0.313932	3	0.957387		ENSG00000215018.9	7	7535852	7535853	0.7307	rs17466737	-3.76	rs6977800	0.541	-10.11	-1.74706	701	13	lasso	0.55	5.1e-34	1.95684	0.05037	0.7307	0.00428443	0.0022536	1.90115	0.0572821
ENSG00000186350.9	9	134317097	134317098	0.2513	rs7849777	2.5	rs10881582	0.193706	5.97	-1.83585	566	1	top1	0.19	4.8e-09	-1.83585	0.06638	0.2513	-0.00604038	0.00389212	-1.55195	0.120674	3.24379	3	0.355542		ENSG00000188549.12	15	40340966	40340967	0.3721	rs11070256	2.68	rs11070264	0.219741	6.65	-1.94297	396	396	susie	0.22	5.8e-12	-1.95246	0.05088	0.3721	-0.00566789	0.00309326	-1.83233	0.0669017
ENSG00000278765.1	17	48067292	48067293	0.2086	rs41457949	-2.65	rs16953235	0.058827	-4.38	-1.83446	423	1	top1	0.059	0.0013	1.83446	0.066585	0.2086	0.00317683	0.00390679	0.813156	0.416128	11.5957	3	0.00890456		ENSG00000166321.13	10	73110374	73110375	0.0804	rs7079772	1.96	rs12258500	0.023926	-3.64	1.81523	219	5	lasso	0.045	0.002	-1.95155	0.05099	0.0804	-0.0143505	0.00682278	-2.10332	0.0354379
ENSG00000138623.9	15	74434466	74434467	0.1191	rs10851869	-2.94	rs12898794	0.062539	-4.14	1.83306	374	1	top1	0.063	0.00093	-1.83306	0.06679	0.1191	-0.00852797	0.00529971	-1.60914	0.107586	5.58018	3	0.133921		ENSG00000162729.13	1	160098942	160098943	0.6495	rs4656252	2.84	rs12408242	0.391	-8.63	-2.28532	507	10	lasso	0.42	6.5e-24	1.95115	0.05104	0.6495	0.00496225	0.0025444	1.95026	0.0511451
ENSG00000270025.2	10	48060015	48060016	0.5042	rs4838596	-2.65	rs769008	0.147615	-5.31	-1.97697	198	198	susie	0.17	7.3e-08	1.83315	0.0668	0.5042	0.00429773	0.00290522	1.47931	0.139056	3.19748	3	0.362169		ENSG00000157693.14	9	114611205	114611206	0.2765	rs1407308	4.02	rs3810935	0.14096	-5.29	1.99027	680	22	enet	0.18	1.2e-09	-1.9506	0.051104	0.2765	-0.00961344	0.00409792	-2.34593	0.0189795
ENSG00000162729.13	1	160098942	160098943	0.5651	rs4656252	2.84	rs2753268	0.089862	5.54	0.97569	505	12	lasso	0.25	1.6e-11	1.83291	0.066816	0.5651	0.00479586	0.00270191	1.77499	0.0758999	5.47446	3	0.140174		ENSG00000273302.1	2	61199978	61199979	0.2298	rs11680679	-2.14	rs6737373	0.16284	-6.36	-0.74401	303	27	enet	0.21	1.3e-11	1.95042	0.051126	0.2298	0.00692687	0.00396019	1.74913	0.080269
ENSG00000257261.5	12	46383678	46383679	0.2052	rs11836554	-2.53	rs1492888	0.076391	4.94	-2.0908	345	9	enet	0.14	9.3e-07	-1.83268	0.06685	0.2052	-0.00584473	0.00427423	-1.36744	0.171489	1.43483	3	0.697392		ENSG00000186790.5	1	47416071	47416072	0.2325	rs2405915	3.99	rs6662814	0.205	6.85	2.88596	448	8	enet	0.21	1.4e-11	1.9501	0.051164	0.2325	0.00754885	0.00404321	1.86704	0.0618956
ENSG00000106086.18	7	30027403	30027404	0.4146	rs17158246	-3.03	rs10951256	0.355916	7.81	-1.76927	415	415	susie	0.38	7.2e-18	-1.8324	0.06689	0.4146	-0.00361301	0.00299658	-1.20571	0.227929	0.761254	3	0.85871		ENSG00000138623.9	15	74434466	74434467	0.2423	rs10851869	-2.94	rs12898794	0.13948	-5.98	1.83306	374	374	susie	0.16	7.6e-09	-1.94727	0.0515	0.2423	-0.00680038	0.00377421	-1.8018	0.0715763
ENSG00000121897.14	4	39458888	39458889	0.1795	rs12646251	3.19	rs2254212	0.000586	3.5	0.8872	372	7	lasso	0.028	0.02	1.8315	0.06702	0.1795	0.00566935	0.00455257	1.24531	0.213019	2.2209	3	0.527844		ENSG00000187566.5	6	18122686	18122687	0.2667	rs942470	-2.55	rs10456213	0.128458	5.17	-1.94724	481	1	top1	0.13	2.6e-07	-1.94724	0.051506	0.2667	-0.00732723	0.00381411	-1.92108	0.0547213
ENSG00000146233.7	6	46652829	46652830	0.376	rs926776	-2.72	rs2270450	0.167511	5.25	1.83115	492	1	top1	0.17	6.1e-08	1.83115	0.067078	0.376	0.00774402	0.00338169	2.28998	0.0220224	0.431357	3	0.933691		ENSG00000171345.13	17	41528307	41528308	0.3778	rs6503653	2.97	rs9907886	0.0493	5.66	1.37781	436	27	enet	0.27	1.4e-14	1.94689	0.051548	0.3778	0.00525447	0.00307063	1.7112	0.0870437
ENSG00000270988.1	8	1974817	1974818	0.4093	rs17683288	3.14	rs13269070	0.053168	-4.67	1.60667	628	628	susie	0.079	0.00021	-1.82973	0.06729	0.4093	-0.00701554	0.00329398	-2.12981	0.0331873	2.20571	3	0.530825		ENSG00000198892.6	1	201888679	201888680	0.5436	rs239967	3.39	rs16849387	0.122	-5.12	2.51264	505	72	enet	0.16	4.6e-09	-1.94672	0.051568	0.5436	-0.00517726	0.00279162	-1.85457	0.063658
ENSG00000205659.10	14	74084795	74084796	0.273	rs747324	3.21	rs4899484	0.16413	-5.67	-1.67349	417	18	lasso	0.18	2.8e-08	1.82918	0.06737	0.273	0.00754014	0.00376838	2.0009	0.0454035	1.43803	3	0.696646		ENSG00000235903.7	13	46052805	46052806	0.5455	rs7338001	-2.61	rs17600984	0.46046	9.37	2.1338	517	4	lasso	0.51	6.3e-31	1.94648	0.0516	0.5455	0.00419808	0.0025656	1.6363	0.101777
ENSG00000117242.7	1	20651765	20651766	0.4058	rs10916769	2.73	rs607254	0.295524	7.13	-1.68063	459	459	susie	0.3	6.5e-14	-1.82856	0.067466	0.4058	-0.00391337	0.00314073	-1.24601	0.212761	1.75103	3	0.625649		ENSG00000228050.1	22	22224565	22224566	0.7163	rs1543779	-2.92	rs2283797	0.463175	9.37	-2.31289	386	386	susie	0.56	2.4e-35	-1.9464	0.0516	0.7163	-0.00283352	0.00226635	-1.25026	0.211206
ENSG00000038002.8	4	177442502	177442503	0.7702	rs11727842	2.94	rs4690522	0.564	-9.45	-1.8371	440	440	susie	0.57	3.8e-30	1.827	0.0677	0.7702	0.00370672	0.00223411	1.65915	0.0970862	0.495965	3	0.919777		ENSG00000170324.20	10	48274869	48274870	0.2236	rs17698900	2.71	rs12249222	0.161308	-5.68	1.50162	328	12	enet	0.19	3e-10	-1.94521	0.05175	0.2236	-0.0100926	0.00467643	-2.15818	0.0309139
ENSG00000136856.17	9	127397137	127397138	0.4739	rs2246011	-3.01	rs3824414	0.244871	6.31	-2.16326	362	20	enet	0.3	6.3e-14	-1.82613	0.06783	0.4739	-0.00334402	0.00274252	-1.21932	0.222721	0.735585	3	0.864804		ENSG00000100906.10	14	35404745	35404746	0.1604	rs17841046	-2.59	rs1741177	-0.00504	-3.55	1.81482	339	45	enet	0.024	0.019	-1.94522	0.05175	0.1604	-0.00924683	0.00470109	-1.96695	0.0491886
ENSG00000278611.1	19	9538732	9538733	0.331	rs2287802	3.12	rs34164697	0.304757	7.31	-1.82522	347	1	top1	0.3	4e-14	-1.82522	0.06797	0.331	-0.00944207	0.00362426	-2.60524	0.00918101	0.150655	3	0.985132		ENSG00000164068.15	3	49689501	49689502	0.4062	rs6774354	-3.21	rs6785549	0.312465	8.18	-1.15474	316	64	enet	0.35	2.7e-19	-1.94493	0.051783	0.4062	-0.00704159	0.00312737	-2.2516	0.0243474
ENSG00000273133.1	4	15564252	15564253	0.4115	rs16891775	-2.84	rs4267734	0.272	6.71	1.8657	546	546	susie	0.27	1.3e-12	1.8246	0.06806	0.4115	0.00300105	0.00307164	0.977018	0.32856	6.87034	3	0.0761475		ENSG00000144567.10	2	219176331	219176332	0.4826	rs1863704	2.74	rs13029742	0.377136	-8.51	1.94483	370	1	top1	0.38	4.3e-21	-1.94483	0.051795	0.4826	-0.00477626	0.00285545	-1.67268	0.0943898
ENSG00000151490.13	12	15322396	15322397	0.1902	rs10160846	-2.68	rs10846153	0.103128	-4.13	-1.3225	380	27	enet	0.1	2.3e-05	1.82135	0.06855	0.1902	0.00671495	0.00455908	1.47288	0.140785	1.13068	3	0.769674		ENSG00000115657.12	2	219213239	219213240	0.1882	rs4674338	2.54	rs13029742	0.045296	-4.32	1.94483	383	1	top1	0.045	0.002	-1.94483	0.051795	0.1882	-0.00764842	0.00457259	-1.67267	0.0943925
ENSG00000187134.13	10	4963252	4963253	0.5528	rs878766	2.9	rs12774134	0.224398	-6.09	-1.62804	651	8	lasso	0.32	1.1e-14	1.82128	0.0686	0.5528	0.00373172	0.00243143	1.53478	0.124837	7.67475	3	0.0532343		ENSG00000120370.12	1	170532128	170532129	0.3092	rs1018710	-2.54	rs7552922	0.173	-6.35	-1.94444	406	1	top1	0.17	1.8e-09	1.94444	0.051843	0.3092	0.00554195	0.00336519	1.64685	0.099589
ENSG00000147439.12	8	22669147	22669148	0.2329	rs1809103	2.63	rs2280104	0.118914	5.16	-1.56794	505	505	susie	0.13	2e-06	-1.82105	0.0686	0.2329	-0.00456434	0.00394961	-1.15564	0.247828	3.98434	3	0.26316		ENSG00000013306.15	17	44324869	44324870	0.7629	rs17744970	-3.31	rs850714	0.297	7.61	1.99256	341	45	enet	0.46	5.6e-27	1.94346	0.051961	0.7629	0.00475462	0.00230746	2.06054	0.039347
ENSG00000182376.2	16	88742766	88742767	0.6047	rs4782377	-3.2	rs11648555	0.201778	-5.77	-0.51292	401	33	enet	0.24	3.5e-11	1.81773	0.06911	0.6047	0.00666092	0.00281889	2.36296	0.0181298	2.0341	3	0.565359		ENSG00000169047.5	2	226799758	226799759	0.2754	rs12694703	-3.73	rs1950135	0.001712	-3.36	-2.21094	458	458	susie	0.007	0.13	1.94334	0.051975	0.2754	0.00519787	0.0035582	1.46081	0.144067
ENSG00000151835.14	13	23411512	23411513	0.54	rs17078131	-2.6	rs17378869	0.196425	-6.04	-1.8174	670	1	top1	0.2	3.7e-09	1.81743	0.0692	0.54	0.00459435	0.00263051	1.74656	0.0807129	1.69444	3	0.638171		ENSG00000151893.14	10	118755248	118755249	0.2586	rs2292767	2.97	rs17586536	0.093515	-5.87	1.15384	509	10	enet	0.19	1.7e-10	-1.94291	0.05203	0.2586	-0.00797936	0.0039032	-2.04431	0.0409225
ENSG00000171130.17	7	149872967	149872968	0.6315	rs6948743	2.89	rs4725838	0.357343	-7.6	1.85894	261	7	lasso	0.36	3.7e-17	-1.8151	0.06951	0.6315	-0.00595439	0.00271668	-2.19179	0.0283949	7.99646	3	0.046085		ENSG00000116984.12	1	236795280	236795281	0.3067	rs11810113	-3.64	rs4456082	0.0945	-4.96	1.83324	662	662	susie	0.11	1.8e-06	-1.94261	0.052063	0.3067	-0.00635566	0.00339371	-1.87278	0.0610993
ENSG00000151327.12	14	35044906	35044907	0.211	rs17841046	-2.59	rs1741177	0.08205	-4.61	1.81482	371	1	top1	0.082	0.00016	-1.81482	0.06955	0.211	-0.00623176	0.00402383	-1.54871	0.121451	3.38998	3	0.335315		ENSG00000197702.11	11	12377184	12377185	0.5698	rs17384316	-3.52	rs6485678	0.296271	7.73	2.32974	666	34	enet	0.31	4.3e-17	1.94217	0.0521	0.5698	0.00499082	0.00264858	1.88434	0.0595193
ENSG00000123836.14	1	207034365	207034366	0.1904	rs2182909	2.86	rs17186722	0.015447	3.63	0.97558	417	417	susie	0.033	0.013	1.81279	0.069864	0.1904	0.00892639	0.0048722	1.83211	0.0669353	3.42004	3	0.331281		ENSG00000148308.17	9	133030674	133030675	0.3213	rs2809246	2.7	rs563864	0.18185	-6.67	-2.02963	510	5	lasso	0.23	1.1e-12	1.9393	0.052463	0.3213	0.00583685	0.00352341	1.65659	0.0976022
ENSG00000196172.9	19	23758890	23758891	0.245	rs4932735	-2.88	rs10423551	0.074749	-4.35	-1.9929	233	5	lasso	0.086	0.00011	1.8127	0.06988	0.245	0.00993003	0.00397038	2.50103	0.0123833	4.49453	3	0.212778		ENSG00000103160.11	16	84145187	84145188	0.2461	rs8052881	3.56	rs3817152	0.161469	5.66	-1.93696	971	1	top1	0.16	6.6e-09	-1.93696	0.05275	0.2461	-0.00734048	0.00381043	-1.92642	0.0540524
ENSG00000236780.5	2	67215318	67215319	0.2362	rs5028772	-3.2	rs2035565	0.057156	-5.01	1.74628	560	560	susie	0.11	9.6e-06	-1.81231	0.069938	0.2362	-0.00487605	0.00402748	-1.2107	0.226012	1.36788	3	0.713082		ENSG00000122965.10	12	113966370	113966371	0.7263	rs964499	-3.4	rs1043810	0.200961	7.07	-0.6063	642	92	enet	0.35	1.2e-19	-1.93567	0.05291	0.7263	-0.00469813	0.00232768	-2.01837	0.0435523
ENSG00000184611.11	2	162838729	162838730	0.4659	rs7608315	2.38	rs7599823	0.336286	-7.4	1.80838	240	240	susie	0.34	8.5e-16	-1.81111	0.070124	0.4659	-0.00234156	0.00273724	-0.855446	0.392304	1.1086	3	0.774997		ENSG00000147439.12	8	22669147	22669148	0.1988	rs1809103	2.63	rs6557599	-0.00183	-3.49	1.52361	511	511	susie	0.041	0.0031	-1.93487	0.053	0.1988	-0.00455735	0.0042081	-1.08299	0.278811
ENSG00000244399.3	2	85442494	85442495	0.503	rs10192927	-2.95	rs3770102	0.198307	-6.98	1.63304	466	24	enet	0.33	1.2e-15	-1.8099	0.070311	0.503	-0.00281023	0.00255285	-1.10082	0.270973	8.50925	3	0.0365799		ENSG00000105443.13	19	48469693	48469694	0.4068	rs16981832	-3.27	rs8108419	0.1073	5.44	-2.06799	528	20	enet	0.19	2.3e-10	-1.93382	0.053135	0.4068	-0.00635978	0.00303601	-2.09478	0.0361907
ENSG00000134253.9	1	117122586	117122587	0.2294	rs10923219	3.35	rs3795655	0.17879	5.52	-1.80951	446	1	top1	0.18	2.1e-08	-1.80951	0.070371	0.2294	-0.0085815	0.00416762	-2.05909	0.0394856	1.16456	3	0.761517		ENSG00000238194.1	20	59628288	59628289	0.3218	rs6027102	-2.77	rs6027102	7.01e-05	-3.25	-2.77138	573	573	susie	0.012	0.07	1.93341	0.05319	0.3218	0.00447772	0.00346539	1.29213	0.196313
ENSG00000256806.5	17	6651717	6651718	0.6033	rs4796346	3.13	rs9908147	0.448101	-8.54	-1.78585	566	566	susie	0.45	5.2e-22	1.80927	0.070409	0.6033	0.00500125	0.00258944	1.9314	0.0534332	0.0256572	3	0.998915		ENSG00000260633.1	3	134349232	134349233	0.5887	rs7627477	2.62	rs6439477	0.499563	9.82	1.93277	443	1	top1	0.5	5.5e-30	1.93277	0.053265	0.5887	0.0027824	0.0024459	1.13758	0.255296
ENSG00000268673.3	19	15760420	15760421	0.448	rs7255437	2.32	rs10518252	0.284109	-6.82	-1.72974	534	16	lasso	0.29	1.4e-13	1.80897	0.07046	0.448	0.00379972	0.00292635	1.29845	0.194132	0.890187	3	0.827795		ENSG00000162600.11	1	58546801	58546802	0.2811	rs6699576	3.78	rs11590757	0.105	5.08	1.93237	548	1	top1	0.1	3.5e-06	1.93237	0.053314	0.2811	0.00407687	0.00349155	1.16764	0.242953
ENSG00000159200.17	21	34615141	34615142	0.241	rs2284575	3.8	rs9305551	0.198001	5.67	-1.8072	483	1	top1	0.2	3.2e-09	-1.80724	0.07073	0.241	-0.00599031	0.0037086	-1.61525	0.106257	5.1947	3	0.158083		ENSG00000235501.5	1	94927565	94927566	0.171	rs1414896	-3.5	rs11589700	0.0649	-4.26	-1.93189	544	1	top1	0.065	0.00025	1.93189	0.053373	0.171	0.00748645	0.00458871	1.63149	0.102786
ENSG00000059691.11	4	151761022	151761023	0.3891	rs17027958	3.24	rs3805356	0.257	-6.72	-2.1263	391	28	enet	0.26	3.7e-12	1.8059	0.07093	0.3891	0.0034072	0.0029089	1.1713	0.241477	5.00316	3	0.171566		ENSG00000189316.3	7	64890099	64890100	0.1891	rs6978652	3.59	rs4718154	0.0971	-5.39	2.12232	255	31	enet	0.15	1.5e-08	-1.92989	0.05362	0.1891	-0.0107368	0.00463436	-2.31678	0.0205158
ENSG00000136235.15	7	23235966	23235967	0.2914	rs17147267	-3.35	rs858239	0.297237	-6.93	1.80571	413	1	top1	0.3	9.4e-14	-1.8057	0.07096	0.2914	-0.0054197	0.003721	-1.45652	0.14525	2.99749	3	0.392012		ENSG00000147408.14	8	19758028	19758029	0.3026	rs12334513	2.9	rs17407149	0.121	5.67	1.92886	673	1	top1	0.12	5.8e-07	1.92886	0.0537	0.3026	0.00624698	0.00358103	1.74446	0.0810786
ENSG00000101353.14	20	37179587	37179588	0.298	rs198494	-3.65	rs6030620	0.257447	6.57	1.8355	310	310	susie	0.26	6.1e-12	1.80467	0.0711	0.298	0.00412822	0.00359662	1.14781	0.251048	0.523839	3	0.913624		ENSG00000105669.13	19	18919396	18919397	0.3443	rs2283625	-2.98	rs3177137	0.159592	6.42	-2.14976	338	10	enet	0.19	3.9e-10	-1.92713	0.053963	0.3443	-0.00386659	0.00302682	-1.27744	0.201446
ENSG00000185298.12	17	81666633	81666634	0.2817	rs3208787	2.97	rs8071084	0.161274	5.52	1.8042	313	1	top1	0.16	1.1e-07	1.8042	0.071199	0.2817	0.00554894	0.00367416	1.51026	0.130977	1.62193	3	0.654429		ENSG00000143575.14	1	154272510	154272511	0.1036	rs6413529	-3.16	rs1044013	0.000879	-3.64	1.46813	351	351	susie	0.017	0.042	-1.92698	0.053982	0.1036	-0.0180581	0.00651309	-2.77259	0.00556125
ENSG00000214087.8	17	81683923	81683924	0.5923	rs3208787	2.97	rs8071084	0.461008	-8.68	1.8042	316	1	top1	0.46	8.9e-23	-1.8042	0.071199	0.5923	-0.00382677	0.00253384	-1.51027	0.130976	1.62193	3	0.654429		ENSG00000196542.8	3	161372879	161372880	0.1579	rs16832548	3.27	rs6791213	0.140116	5.73	1.54372	374	374	susie	0.15	2.2e-08	1.92318	0.054457	0.1579	0.00477422	0.00471291	1.01301	0.311056
ENSG00000008018.8	6	170553340	170553341	0.16	rs7770638	2.86	rs6928843	0.107024	-4.29	1.803	264	1	top1	0.11	1.7e-05	-1.803	0.071388	0.16	-0.00947555	0.00488913	-1.93809	0.0526127	2.15775	3	0.540319		ENSG00000154710.16	7	66682163	66682164	0.1383	rs11766621	2.48	rs10244498	0.103	-4.72	-1.92284	231	1	top1	0.1	4.1e-06	1.92284	0.0545	0.1383	0.0161949	0.00617954	2.62073	0.00877426
ENSG00000251402.3	8	12418089	12418090	0.3071	rs6997985	2.68	rs11998678	0.038926	4.67	-1.61989	190	9	enet	0.067	0.00061	-1.80214	0.07152	0.3071	-0.00646033	0.0036823	-1.75443	0.0793568	2.83751	3	0.417362		ENSG00000175470.18	10	131900643	131900644	0.4216	rs11018045	-3.21	rs3935905	0.279744	-7.55	-1.92257	523	1	top1	0.28	3.7e-15	1.92257	0.05453	0.4216	0.006693	0.0029342	2.28103	0.0225465
ENSG00000269793.5	19	56690685	56690686	0.291	rs12609941	-3.74	rs1468773	-0.0047	3.36	1.37058	490	2	enet	0.039	0.0077	1.80201	0.07154	0.291	0.00469312	0.00360978	1.30011	0.193563	6.01189	3	0.111033		ENSG00000176171.11	10	131982012	131982013	0.2283	rs11018045	-3.21	rs3935905	0.098297	-5.08	-1.92257	514	1	top1	0.098	7e-06	1.92257	0.05453	0.2283	0.00909532	0.00398741	2.28101	0.0225478
ENSG00000240207.6	3	158734560	158734561	0.8247	rs10936162	-3.29	rs12489730	0.421	8.23	-2.1977	398	15	lasso	0.56	1.9e-29	-1.80164	0.0716	0.8247	-0.00317412	0.002151	-1.47565	0.140039	0.303048	3	0.959454		ENSG00000133059.16	1	205211565	205211566	0.1863	rs2802854	-2.62	rs17417002	0.00672	-4.13	-0.74527	587	587	susie	0.0071	0.13	1.92056	0.054787	0.1863	0.00752924	0.00467424	1.61079	0.107225
ENSG00000095713.13	10	98030827	98030828	0.2674	rs11189465	-2.79	rs11189465	-0.00332	-3.28	-2.78682	499	499	susie	0.053	0.0021	1.80086	0.0717	0.2674	0.00353477	0.00368508	0.959211	0.337453	0.670025	3	0.880231		ENSG00000233337.1	1	111437513	111437514	0.2872	rs1107392	-3.22	rs2274232	-0.000179	3.79	-1.7078	611	5	lasso	0.052	0.001	-1.92021	0.054832	0.2872	-0.0053007	0.00361379	-1.4668	0.142431
ENSG00000235641.4	9	91159572	91159573	0.4296	rs1864202	3.44	rs12337100	0.140516	-5.38	-0.94027	560	560	susie	0.19	9e-09	1.80082	0.07173	0.4296	0.00458092	0.0028156	1.62698	0.103742	3.81	3	0.282725		ENSG00000255408.3	5	140801091	140801092	0.1969	rs31874	-2.96	rs2569163	0.11	5.88	1.66955	370	370	susie	0.15	2e-08	1.91862	0.05503	0.1969	0.00960879	0.00457121	2.10202	0.0355513
ENSG00000231259.4	2	87053068	87053069	0.8239	rs6724300	2.15	rs17041053	0.478497	-8.71	1.80027	117	1	top1	0.48	6.8e-24	-1.80027	0.071818	0.8239	-0.00367786	0.00216787	-1.69654	0.0897845	0.617337	3	0.892452		ENSG00000138002.14	2	27489788	27489789	0.0909	rs17706100	-2.26	rs898031	0.014107	3.83	-1.72519	282	3	lasso	0.047	0.0016	-1.91809	0.0551	0.0909	-0.00958536	0.00656415	-1.46026	0.144218
ENSG00000130312.6	19	17292831	17292832	0.588	rs10409461	3.21	rs3826700	0.215838	6.33	-1.79978	423	1	top1	0.22	5.3e-10	-1.79978	0.0719	0.588	-0.00455526	0.00255112	-1.78559	0.0741654	2.21723	3	0.528563		ENSG00000085832.16	1	51519327	51519328	0.5784	rs474668	2.46	rs2185592	0.205	6.39	-1.91616	203	1	top1	0.2	4.3e-11	-1.91616	0.055345	0.5784	-0.00405196	0.00255501	-1.58589	0.112765
ENSG00000185774.14	4	21948798	21948799	0.2724	rs4377576	2.55	rs7668222	0.0439	-3.89	-2.167	466	34	enet	0.061	0.0011	1.7981	0.07216	0.2724	0.00685677	0.00381678	1.79648	0.0724182	0.68614	3	0.876459		ENSG00000242866.9	15	43618799	43618800	0.0772	rs1837960	2.41	rs6493083	-0.003501	3.98	2.0474	255	255	susie	0.032	0.0081	1.91307	0.05574	0.0772	0.0112285	0.0070864	1.58452	0.113075
ENSG00000101442.9	20	38748441	38748442	0.184	rs12481160	2.57	rs2425371	0.089081	-4.43	-2.2281	435	435	susie	0.099	3.6e-05	1.79813	0.0722	0.184	0.00693412	0.00444612	1.55959	0.118857	4.45794	3	0.216073		ENSG00000235641.4	9	91159572	91159573	0.649	rs1864202	3.44	rs16907201	0.0642	-5.27	-0.9746	563	563	susie	0.14	1.3e-07	1.9116	0.055925	0.649	0.00358985	0.00224791	1.59697	0.110272
ENSG00000139567.12	12	51906907	51906908	0.2	rs17125937	-3.05	rs1283170	0.080499	-3.73	1.7976	532	1	top1	0.08	0.00019	-1.79757	0.07225	0.2	-0.0101877	0.00479622	-2.12411	0.0336609	7.29274	3	0.0631299		ENSG00000117054.13	1	75724346	75724347	0.5721	rs4949682	-3.63	rs1251079	0.316	-7.9	-2.31686	460	48	enet	0.35	1.6e-19	1.9101	0.05612	0.5721	0.00466265	0.00268683	1.73537	0.0826752
ENSG00000171497.4	4	158723395	158723396	0.5174	rs7673678	-2.93	rs16999138	0.178	-5.56	-1.3277	265	265	susie	0.24	2.7e-11	1.7968	0.07236	0.5174	0.00305067	0.00265835	1.14758	0.251142	6.68748	3	0.0825547		ENSG00000169242.11	1	155127459	155127460	0.2371	rs2066981	-2.92	rs11264329	0.204	-6.66	1.67648	355	17	enet	0.22	9.3e-12	-1.91003	0.056129	0.2371	-0.0072107	0.00427645	-1.68614	0.0917687
ENSG00000187535.13	16	1612109	1612110	0.3312	rs1800720	-3.7	rs2235641	0.086981	5.31	-1.15068	472	3	lasso	0.15	5e-07	-1.79647	0.07242	0.3312	-0.00931884	0.00382167	-2.43842	0.0147517	2.44966	3	0.484458		ENSG00000280353.1	19	48199719	48199720	0.5315	rs279451	3.22	rs11669584	0.119152	5.49	-2.1817	500	86	enet	0.19	3.5e-10	-1.90988	0.056149	0.5315	-0.00422841	0.00258005	-1.63889	0.101237
ENSG00000101052.12	20	43590930	43590931	0.39	rs6031108	-3.12	rs6073134	0.175315	-6.22	-1.4128	484	12	enet	0.21	5.8e-10	1.7956	0.0726	0.39	0.00492913	0.00327523	1.50497	0.132331	2.18131	3	0.53564		ENSG00000242220.6	21	32587372	32587373	0.2395	rs2833863	-3.02	rs2833926	0.14057	-5.71	-1.6098	468	468	susie	0.15	3.1e-08	1.90956	0.056189	0.2395	0.00332957	0.0038712	0.860089	0.38974
ENSG00000245384.1	4	104643010	104643011	0.1975	rs9307291	2.46	rs2651343	0.043	4.17	-1.5291	320	11	enet	0.075	0.00031	-1.7945	0.07274	0.1975	-0.00513558	0.00418937	-1.22586	0.220252	2.02109	3	0.568041		ENSG00000173457.10	11	64246937	64246938	0.1891	rs11231735	2.75	rs694739	0.123512	-5.42	-1.90702	342	1	top1	0.12	4.5e-07	1.90702	0.0565	0.1891	0.0108474	0.00473152	2.29259	0.0218715
ENSG00000271830.1	8	103481618	103481619	0.5593	rs2023030	3.16	rs12544166	0.453314	8.55	1.79731	400	10	lasso	0.48	3.1e-24	1.79421	0.07278	0.5593	0.00319278	0.0025154	1.26929	0.204337	3.32095	3	0.344737		ENSG00000095951.16	6	12008856	12008857	0.2692	rs7749495	-2.63	rs6458133	-0.005373	-3.42	1.63957	639	6	lasso	0.064	0.00028	-1.90572	0.056686	0.2692	-0.00489605	0.00364011	-1.34503	0.178616
ENSG00000204764.13	5	170861869	170861870	0.2145	rs6873409	-3.3	rs29652	0.14334	-5.95	-1.76165	466	466	susie	0.16	1e-07	1.79414	0.07279	0.2145	0.00870121	0.0045774	1.90091	0.0573143	2.51706	3	0.472216		ENSG00000180769.8	4	84965681	84965682	0.2603	rs17009146	3.19	rs10856852	0.294	7.49	1.80487	347	347	susie	0.29	5.2e-16	1.9042	0.05689	0.2603	0.0051915	0.00377622	1.37479	0.169198
ENSG00000184840.11	5	177592157	177592158	0.2893	rs10866705	-3.06	rs168080	0.16629	-5.21	1.79173	242	1	top1	0.17	6.9e-08	-1.79173	0.07318	0.2893	-0.00935555	0.00387565	-2.41393	0.0157815	4.0952	3	0.251366		ENSG00000159692.15	4	1249136	1249137	0.1995	rs4419429	-3.4	rs2141656	0.101	4.87	-1.90404	408	1	top1	0.1	5.1e-06	-1.904	0.0569	0.1995	-0.00622499	0.00427892	-1.4548	0.145723
ENSG00000261366.1	6	95577449	95577450	0.289	rs6932267	-2.86	rs6932267	0.126751	4.93	-2.86395	292	23	enet	0.17	7e-08	-1.78913	0.073594	0.289	-0.00565184	0.00360706	-1.56688	0.117143	0.319782	3	0.956266		ENSG00000262061.5	17	331204	331205	0.3429	rs910924	-3	rs4556857	0.0577	-4.66	2.53127	287	16	enet	0.12	4.9e-07	-1.9038	0.056936	0.3429	-0.00568259	0.00330021	-1.72189	0.0850898
ENSG00000100218.11	22	23145020	23145021	0.2835	rs5751511	-2.53	rs5751592	0.0646	4.78	1.71165	389	10	enet	0.081	0.00018	1.78886	0.07364	0.2835	0.00635867	0.00370243	1.71743	0.0859001	0.187669	3	0.979555		ENSG00000204934.10	7	149871795	149871796	0.3614	rs6948743	2.89	rs3735333	0.161	-6.55	2.07347	261	261	susie	0.18	1.2e-09	-1.9	0.05743	0.3614	-0.00809694	0.00362688	-2.23248	0.0255832
ENSG00000235618.7	10	50067802	50067803	0.3799	rs11006155	-2.51	rs3964873	0.283372	-6.74	-1.55537	346	5	enet	0.29	2.3e-13	1.78787	0.0738	0.3799	0.00522929	0.00304813	1.71557	0.08624	2.55553	3	0.465339		ENSG00000072864.14	16	15643266	15643267	0.3366	rs215098	2.41	rs16967494	0.27554	-7.46	1.89839	408	1	top1	0.28	6.3e-15	-1.89839	0.05764	0.3366	-0.00805635	0.00366633	-2.19739	0.0279929
ENSG00000124104.18	20	45833809	45833810	0.462	rs6073763	2.4	rs8860	0.298343	6.95	-1.7872	526	1	top1	0.3	8.3e-14	-1.78721	0.0739	0.462	-0.00384194	0.00274705	-1.39857	0.161943	4.83152	3	0.184558		ENSG00000263335.1	16	15726673	15726674	0.4597	rs8056397	2.92	rs16967494	0.43545	9.11	1.89839	454	454	susie	0.44	4e-25	1.89839	0.05764	0.4597	0.00689379	0.00313726	2.19739	0.0279925
ENSG00000260630.6	16	88663297	88663298	0.3215	rs4782377	-3.2	rs11076696	0.109553	-4.46	-1.78578	381	1	top1	0.11	1.4e-05	1.78578	0.07414	0.3215	0.00765823	0.0036652	2.08944	0.0366677	3.51623	3	0.318664		ENSG00000160716.5	1	154567780	154567781	0.2305	rs6427128	-2.8	rs11264222	0.0533	-4.06	-1.52475	422	422	susie	0.071	0.00012	1.89842	0.057641	0.2305	0.00768997	0.00410229	1.87456	0.0608538
ENSG00000230563.2	20	5471206	5471207	0.489	rs6085144	-2.51	rs6053445	0.137449	4.83	-0.6863	575	40	enet	0.18	2.6e-08	-1.78404	0.0744	0.489	-0.00493059	0.00298633	-1.65105	0.0987274	3.42881	3	0.330113		ENSG00000159733.13	4	2418662	2418663	0.4065	rs762832	2.86	rs2354519	0.0279	4.77	0.35406	347	35	enet	0.23	2.2e-12	1.8981	0.05768	0.4065	0.00557706	0.00330459	1.68767	0.0914748
ENSG00000140443.13	15	98648970	98648971	0.4806	rs2684777	3.02	rs2593053	0.394251	-7.97	1.85277	622	622	susie	0.4	2.8e-19	-1.78301	0.07458	0.4806	-0.00370654	0.00277192	-1.33717	0.181166	1.27209	3	0.735771		ENSG00000135914.5	2	231125117	231125118	0.1186	rs4972979	-3.33	rs10187149	0.077095	-4.09	1.89698	423	1	top1	0.077	6.8e-05	-1.89698	0.05783	0.1186	-0.0112011	0.00580297	-1.93023	0.053578
ENSG00000168291.12	3	58433856	58433857	0.4508	rs9311671	3.06	rs14927	0.196	6.17	1.9491	432	432	susie	0.3	6.7e-14	1.78275	0.07463	0.4508	0.0045974	0.00302173	1.52144	0.128148	4.73837	3	0.191989		ENSG00000168405.15	6	25166554	25166555	0.2903	rs11967836	3.04	rs4712887	0.093609	5.49	1.91132	612	612	susie	0.12	1.1e-06	1.89398	0.058228	0.2903	0.00512999	0.00346054	1.48243	0.138227
ENSG00000133519.12	22	23402725	23402726	0.6459	rs9620291	-2.6	rs9612343	0.07174	5.24	-0.46434	509	33	enet	0.17	5.4e-08	-1.78215	0.07473	0.6459	-0.00330766	0.00222338	-1.48768	0.136836	8.87172	3	0.031046		ENSG00000260647.1	17	18268079	18268080	0.1462	rs4449005	2.49	rs2273027	0.0174	3.64	-1.79989	280	7	lasso	0.028	0.012	-1.89254	0.05842	0.1462	-0.00661577	0.00502317	-1.31705	0.187821
ENSG00000141127.14	17	18856298	18856299	0.4864	rs4630608	-2.84	rs7212905	0.390169	-8.47	2.02128	152	22	enet	0.54	5.2e-28	-1.78161	0.074814	0.4864	-0.00193507	0.00272225	-0.710835	0.477186	2.30876	3	0.510844		ENSG00000249158.6	5	140868240	140868241	0.2196	rs31874	-2.96	rs251370	0.0328	-4.42	-2.07324	378	26	enet	0.057	0.00058	1.88922	0.05886	0.2196	0.00966195	0.00454269	2.12692	0.0334266
ENSG00000196542.8	3	161372879	161372880	0.0871	rs16832548	3.27	rs4370045	0.035	-4.05	-2.1005	374	374	susie	0.057	0.0015	1.78062	0.07497	0.0871	0.00557074	0.00632396	0.880895	0.378375	2.17605	3	0.53668		ENSG00000163320.10	3	88149741	88149742	0.3087	rs1864617	3.41	rs12629581	0.278369	7.4	1.88908	298	1	top1	0.28	4.4e-15	1.88908	0.058881	0.3087	0.00532539	0.00344493	1.54586	0.122137
ENSG00000276768.1	20	5050320	5050321	0.384	rs6085144	-2.51	rs11908536	0.207799	5.78	-1.78	626	1	top1	0.21	1.2e-09	-1.78004	0.0751	0.384	-0.005725	0.00329702	-1.73641	0.0824908	1.43486	3	0.697385		ENSG00000100321.14	22	39349924	39349925	0.2367	rs139420	2.26	rs739141	0.132734	-5.16	-1.88883	387	1	top1	0.13	1.6e-07	1.8888	0.05891	0.2367	0.00435962	0.00385407	1.13117	0.257983
ENSG00000085788.13	8	38225217	38225218	0.284	rs17435276	-3	rs2306899	0.202293	6.1	-1.76732	278	278	susie	0.2	1.7e-09	-1.77873	0.07528	0.284	-0.00671932	0.00385219	-1.74428	0.0811095	2.5561	3	0.465237		ENSG00000118900.14	16	4846664	4846665	0.1801	rs13335236	2.85	rs8058896	0.060777	4.49	-1.89642	405	405	susie	0.084	3.1e-05	-1.88636	0.05925	0.1801	-0.00856469	0.00501064	-1.7093	0.0873956
ENSG00000215039.6	12	6450893	6450894	0.2435	rs2532484	3.19	rs2041386	0.005988	4.02	-1.1854	419	49	enet	0.032	0.014	-1.7782	0.07537	0.2435	-0.00679989	0.00396285	-1.71591	0.0861788	0.48311	3	0.922586		ENSG00000239389.7	5	140882642	140882643	0.4597	rs31874	-2.96	rs155821	0.409	8.91	1.84101	382	382	susie	0.42	1.1e-23	1.88472	0.05947	0.4597	0.00438527	0.00284215	1.54294	0.122845
ENSG00000120314.18	5	140664675	140664676	0.1546	rs31874	-2.96	rs801399	0.15327	5.26	-1.77814	346	1	top1	0.15	2.4e-07	-1.77814	0.07538	0.1546	-0.01035	0.00525609	-1.96915	0.0489356	1.37276	3	0.711932		ENSG00000178031.16	9	17906562	17906563	0.287	rs17203690	3.34	rs10511649	0.19681	-6.6	1.89072	625	625	susie	0.21	1.4e-11	-1.8845	0.059496	0.287	-0.00605107	0.00394437	-1.5341	0.125004
ENSG00000146007.10	5	140700333	140700334	0.1607	rs31874	-2.96	rs801399	0.12078	4.76	-1.77814	360	1	top1	0.12	4.9e-06	-1.77814	0.07538	0.1607	-0.0101517	0.00515536	-1.96916	0.0489353	1.37276	3	0.711932		ENSG00000072756.16	3	3126915	3126916	0.2122	rs729752	3.13	rs12107469	0.112639	-5.1	-1.88312	809	1	top1	0.11	1.5e-06	1.88312	0.059684	0.2122	0.00623648	0.00407393	1.53083	0.125812
ENSG00000166321.13	10	73110374	73110375	0.177	rs7079772	1.96	rs6480664	0.111117	-5.45	1.67553	216	6	lasso	0.16	1e-07	-1.77731	0.0755	0.177	-0.0098461	0.00454489	-2.16641	0.0302798	2.45861	3	0.482817		ENSG00000255455.2	11	130870246	130870247	0.6175	rs750129	-2.73	rs2276097	0.308181	7.87	-0.62433	646	57	enet	0.32	2.6e-17	-1.8822	0.0598	0.6175	-0.00567956	0.00243836	-2.32925	0.0198456
ENSG00000075399.13	16	89720983	89720984	0.2457	rs1045814	-2.92	rs4493039	0.015621	3.98	-1.64371	403	30	enet	0.065	0.00077	-1.77671	0.07562	0.2457	-0.00614703	0.00400117	-1.53631	0.124463	1.33541	3	0.720743		ENSG00000099968.17	22	17628854	17628855	0.3788	rs5992665	2.92	rs4488761	0.119129	5.73	1.08199	592	62	enet	0.14	4.6e-08	1.8817	0.05988	0.3788	0.00511233	0.00322484	1.5853	0.112898
ENSG00000118804.8	4	76306025	76306026	0.4501	rs1554014	2.99	rs17001726	0.141	-5.09	-1.7743	499	499	susie	0.16	2e-07	1.7762	0.0757	0.4501	0.00740816	0.00321546	2.30392	0.0212273	1.38902	3	0.708112		ENSG00000104332.11	8	41309496	41309497	0.1836	rs12541730	3.65	rs3780023	-0.0026	3.51	1.16611	467	467	susie	0.022	0.023	1.88113	0.06	0.1836	0.00183476	0.00436441	0.420392	0.674199
ENSG00000131379.9	3	14675098	14675099	0.3007	rs10446439	-3.08	rs1901	0.173	-5.67	1.7753	622	1	top1	0.17	3.7e-08	-1.77526	0.07585	0.3007	-0.0030876	0.00340871	-0.905798	0.365043	2.29424	3	0.513626		ENSG00000174177.12	16	88706462	88706463	0.586	rs4782377	-3.2	rs881633	0.2622	7.42	2.1271	389	389	susie	0.34	1.8e-18	1.87987	0.06013	0.586	0.00578597	0.002855	2.02661	0.042702
ENSG00000267838.2	19	54439543	54439544	0.734	rs4806626	2.98	rs3745420	0.497829	-8.87	-1.92723	456	456	susie	0.52	6.3e-27	1.77095	0.07657	0.734	0.00371885	0.00236208	1.5744	0.115395	1.33865	3	0.719976		ENSG00000164172.18	5	53109777	53109778	0.2828	rs7735139	-2.97	rs3212523	0.0694	-4.29	1.87894	552	1	top1	0.069	0.00015	-1.87894	0.06025	0.2828	-0.00495031	0.00353798	-1.39919	0.161755
ENSG00000197417.7	17	3636321	3636322	0.7134	rs2318104	3.53	rs17707155	0.194586	5.64	-2.16966	522	522	susie	0.3	8.6e-14	-1.77008	0.076713	0.7134	-0.00279226	0.00237267	-1.17684	0.239257	4.27533	3	0.233227		ENSG00000246375.2	4	88284941	88284942	0.7046	rs11733230	3.22	rs7656367	0.47	-9.5	1.78274	463	20	enet	0.54	4.4e-33	-1.8781	0.06037	0.7046	-0.00216283	0.00221614	-0.975947	0.329091
ENSG00000100225.17	22	32474675	32474676	0.5723	rs5998267	-2.91	rs2285089	0.21418	6.13	-1.76643	638	1	top1	0.21	6.3e-10	-1.76644	0.07732	0.5723	-0.0049874	0.00260604	-1.91379	0.0556475	0.435569	3	0.932801		ENSG00000180957.17	22	27920133	27920134	0.1476	rs11705555	-2.97	rs12170161	0.061279	-4.41	1.87517	523	1	top1	0.061	0.00036	-1.8752	0.06077	0.1476	-0.00925438	0.00538275	-1.71927	0.085566
ENSG00000253507.5	8	131308544	131308545	0.4378	rs11784039	3.33	rs4596632	0.167654	-5.82	0.55693	488	10	lasso	0.25	2.6e-11	-1.76616	0.07737	0.4378	-0.00476324	0.00288872	-1.64891	0.0991657	0.98035	3	0.806006		ENSG00000188321.13	19	9323771	9323772	0.4653	rs17001807	-2.6	rs28384491	0.377256	-8.57	1.56503	404	404	susie	0.46	1.4e-26	-1.87326	0.061033	0.4653	-0.00778882	0.00301526	-2.58314	0.00979069
ENSG00000107554.16	10	100009918	100009919	0.2194	rs603424	-2.26	rs7896859	0.007924	3.96	0.22922	435	32	enet	0.064	0.00082	-1.76548	0.0775	0.2194	-0.00966185	0.00442848	-2.18175	0.0291277	3.72344	3	0.292917		ENSG00000056558.10	9	120929172	120929173	0.5238	rs10818516	2.43	rs1953126	0.33726	-8.06	-1.87314	346	1	top1	0.34	1.5e-18	1.8731	0.061049	0.5238	0.00623853	0.00279746	2.23007	0.025743
ENSG00000117595.10	1	209806174	209806175	0.6755	rs227178	3.55	rs7545542	0.52262	-9.08	1.63717	506	6	lasso	0.52	4.7e-27	-1.76502	0.07756	0.6755	-0.00470707	0.00254929	-1.84642	0.0648309	2.20764	3	0.530446		ENSG00000226747.6	2	185740478	185740479	0.4697	rs850907	-3.08	rs2193612	0.490003	9.68	1.8713	293	293	susie	0.49	2.2e-29	1.87311	0.061053	0.4697	0.00681197	0.00317506	2.14546	0.0319158
ENSG00000114744.8	3	149752498	149752499	0.2674	rs7626954	2.79	rs9843784	0.271	6.65	-1.7651	477	1	top1	0.27	1.6e-12	-1.76505	0.07756	0.2674	-0.00542096	0.00358786	-1.51092	0.130809	2.33175	3	0.506465		ENSG00000113141.17	5	140647057	140647058	0.0665	rs31874	-2.96	rs2569188	0.0255	-4.49	2.26021	345	345	susie	0.027	0.013	-1.87307	0.06106	0.0665	-0.016757	0.00790697	-2.11927	0.0340681
ENSG00000272195.1	1	244971087	244971088	0.4566	rs6429505	2.54	rs2291426	0.210122	-6.38	1.6693	464	464	susie	0.23	1.4e-10	-1.76422	0.077696	0.4566	-0.00620131	0.00315659	-1.96456	0.049465	3.70947	3	0.294593		ENSG00000144583.4	2	216372026	216372027	0.2065	rs4672798	3.24	rs11687270	0.073215	4.69	-3.19399	512	26	enet	0.085	2.8e-05	-1.8726	0.061124	0.2065	-0.00689184	0.00420357	-1.63952	0.101105
ENSG00000117280.12	1	205775459	205775460	0.2916	rs28373064	3.08	rs1772153	0.18595	-5.77	-1.4674	428	12	enet	0.2	3.8e-09	1.76311	0.077881	0.2916	0.00610018	0.00357452	1.70657	0.0879013	2.44655	3	0.485029		ENSG00000158161.15	1	28088695	28088696	0.5979	rs2236074	1.87	rs12144891	0.405	9.42	1.70372	255	37	enet	0.49	7.3e-29	1.87206	0.061198	0.5979	0.002583	0.00236212	1.09351	0.27417
ENSG00000267980.1	19	4363878	4363879	0.521	rs4807578	2.87	rs11085073	0.261023	-6.83	-1.81455	377	8	lasso	0.29	2.5e-13	1.76184	0.0781	0.521	0.0052906	0.00273242	1.93623	0.0528395	2.54743	3	0.466781		ENSG00000182230.11	5	176060688	176060689	0.2133	rs2084763	-3.31	rs17078193	0.0259	-4.62	-1.64545	312	13	enet	0.11	2.6e-06	1.87062	0.0614	0.2133	0.00813371	0.00445919	1.82403	0.0681471
ENSG00000174891.12	3	158107788	158107789	0.1863	rs4680421	2.18	rs6806967	0.109	-5.02	1.77	319	319	susie	0.12	7.5e-06	-1.76167	0.07813	0.1863	-0.00588536	0.00441245	-1.33381	0.182266	2.21154	3	0.529679		ENSG00000141127.14	17	18856298	18856299	0.3949	rs4630608	-2.84	rs1037037	0.382	-8.5	1.86893	152	1	top1	0.38	1.9e-21	-1.86893	0.061633	0.3949	-0.00246415	0.0030373	-0.811296	0.417196
ENSG00000231861.2	3	98497603	98497604	0.609	rs11711963	-2.71	rs3762660	0.334	7.23	-1.7583	429	1	top1	0.33	1.4e-15	-1.75825	0.0787	0.609	-0.00262318	0.00227351	-1.1538	0.248582	9.16629	3	0.0271597		ENSG00000154080.13	18	27185316	27185317	0.3089	rs9951307	-3.54	rs12458504	0.2913	-7.71	1.79779	567	567	susie	0.3	2e-16	-1.86851	0.06169	0.3089	-0.00415864	0.00335059	-1.24117	0.214545
ENSG00000064547.13	19	19628929	19628930	0.169	rs2283625	-2.98	rs11667828	0.056775	4.46	-1.68694	343	343	susie	0.059	0.0013	-1.75766	0.07881	0.169	-0.00935516	0.00474405	-1.97198	0.0486123	1.79989	3	0.61496		ENSG00000197603.13	5	37249427	37249428	0.1123	rs12515644	3.07	rs10072064	0.003	-4.02	2.12281	174	10	lasso	0.034	0.0065	-1.86696	0.06191	0.1123	-0.0133927	0.00619598	-2.16151	0.0306559
ENSG00000106605.10	7	43758679	43758680	0.4745	rs2268576	2.32	rs2286297	0.231083	-6.1	-1.7079	403	29	enet	0.28	5e-13	1.7574	0.07886	0.4745	0.00507361	0.00278645	1.82081	0.0686352	7.84397	3	0.0493489		ENSG00000002919.14	17	48103356	48103357	0.218	rs41457949	-2.65	rs1468270	0.0234	-4.92	1.05454	445	4	lasso	0.089	1.9e-05	-1.8668	0.061929	0.218	-0.00414958	0.00397472	-1.04399	0.296488
ENSG00000115568.15	2	218659654	218659655	0.1917	rs7574429	2.85	rs13006838	0.133706	4.63	-1.75714	370	1	top1	0.13	1.5e-06	-1.75714	0.078893	0.1917	-0.00526184	0.00447447	-1.17597	0.239607	1.09943	3	0.777213		ENSG00000093072.15	22	17221988	17221989	0.8618	rs5746962	3.09	rs17807317	0.471367	9.44	1.86699	533	12	enet	0.51	1.8e-30	1.8663	0.062	0.8618	0.00229093	0.00200607	1.142	0.253455
ENSG00000283375.1	11	43856403	43856404	0.544	rs2074048	2.89	rs1061810	0.412245	-8.18	-1.64991	509	509	susie	0.45	5.8e-22	1.7565	0.079004	0.544	0.00616291	0.00285443	2.15907	0.0308448	3.93522	3	0.268544		ENSG00000167461.11	19	16111628	16111629	0.2096	rs7255437	2.32	rs2241400	0.111159	-5.82	-1.30963	553	10	enet	0.18	1.2e-09	1.86602	0.062039	0.2096	0.00949097	0.00461064	2.0585	0.0395426
ENSG00000278090.1	15	99028537	99028538	0.5516	rs2684777	3.02	rs2593053	0.363727	-7.61	1.85277	568	5	lasso	0.38	7.2e-18	-1.75618	0.07906	0.5516	-0.00353724	0.00257213	-1.37522	0.169064	2.03892	3	0.564368		ENSG00000270035.1	1	7698871	7698872	0.1873	rs12402763	2.51	rs9919220	0.109	-5.13	-1.99063	463	14	enet	0.11	1.9e-06	1.86537	0.06213	0.1873	0.00552931	0.00438408	1.26122	0.207229
ENSG00000188321.13	19	9323771	9323772	0.661	rs17001807	-2.6	rs28384491	0.516774	-8.98	1.56503	405	405	susie	0.52	1.6e-26	-1.75535	0.0792	0.661	-0.00568602	0.00246649	-2.30531	0.0211494	3.88468	3	0.274189		ENSG00000130844.16	19	53520980	53520981	0.287	rs7252000	2.99	rs2708761	0.192607	6.1	-2.01381	477	5	lasso	0.2	5.4e-11	-1.86514	0.062162	0.287	-0.00430513	0.00362803	-1.18663	0.235374
ENSG00000169242.11	1	155127459	155127460	0.2782	rs2066981	-2.92	rs11264329	0.144242	-5.63	1.67648	354	354	susie	0.17	7.5e-08	-1.75466	0.079318	0.2782	-0.00592357	0.00381767	-1.55162	0.120754	2.40715	3	0.492304		ENSG00000271161.1	3	47499840	47499841	0.097	rs17410853	-3.97	rs1564760	0.000194	-3.82	-3.25867	151	14	enet	0.038	0.0044	1.86294	0.06247	0.097	0.0128044	0.00645256	1.9844	0.0472116
ENSG00000279453.1	6	122439222	122439223	0.246	rs7738249	-3.19	rs573709	0.109556	4.85	-0.81244	432	12	lasso	0.14	9.7e-07	-1.75346	0.079524	0.246	-0.00263229	0.00386348	-0.681327	0.495665	1.70504	3	0.635815		ENSG00000281100.1	3	36825157	36825158	0.3586	rs13082991	3.24	rs11714248	0.092496	-5.29	1.62512	403	58	enet	0.2	7.6e-11	-1.86246	0.062538	0.3586	-0.0052637	0.00327906	-1.60525	0.10844
ENSG00000147535.16	8	38269242	38269243	0.2644	rs17435276	-3	rs12674515	0.197153	5.94	-1.77989	288	288	susie	0.21	1.6e-09	-1.75222	0.07974	0.2644	-0.00720294	0.00402143	-1.79114	0.0732705	2.84226	3	0.416591		ENSG00000171246.5	17	80477842	80477843	0.2595	rs11653897	3.06	rs9901699	0.231	-6.79	-1.6839	486	486	susie	0.32	8.3e-18	1.86204	0.062597	0.2595	0.00854677	0.00411758	2.07568	0.0379236
ENSG00000219626.8	2	24076525	24076526	0.296	rs10185445	2.41	rs1134516	0.202632	-5.99	1.08043	315	315	susie	0.2	1.7e-09	-1.75142	0.079874	0.296	-0.00733274	0.00392549	-1.86798	0.0617649	3.34247	3	0.341776		ENSG00000273674.4	15	50908598	50908599	0.4228	rs2168623	2.4	rs10744956	0.173737	-5.86	1.87649	477	37	enet	0.28	2e-15	-1.86153	0.06267	0.4228	-0.00266366	0.00294551	-0.904311	0.365831
ENSG00000251247.10	19	36850360	36850361	0.114	rs12976232	-3.17	rs573294	0.076571	4.67	1.5	283	283	susie	0.082	0.00016	1.75059	0.08002	0.114	0.0110178	0.00578732	1.90379	0.0569377	2.04771	3	0.562565		ENSG00000144036.15	2	72826040	72826041	0.121	rs2077586	-2.8	rs1446890	0.072407	-4.52	-1.9004	233	233	susie	0.076	7.5e-05	1.85811	0.063153	0.121	0.0119866	0.00599062	2.00089	0.0454046
ENSG00000273011.1	7	149890738	149890739	0.5072	rs6948743	2.89	rs11544265	0.295335	6.83	-1.74968	262	1	top1	0.3	1.2e-13	-1.7497	0.08017	0.5072	-0.0037222	0.00279541	-1.33154	0.183011	8.91605	3	0.0304281		ENSG00000275228.1	12	48328471	48328472	0.3881	rs2446995	-2.34	rs2732480	0.216206	-6.45	1.858	485	1	top1	0.22	1.1e-11	-1.85805	0.06316	0.3881	-0.0059397	0.00324068	-1.83285	0.0668242
ENSG00000160716.5	1	154567780	154567781	0.1975	rs6427128	-2.8	rs1127309	0.108749	-4.38	-1.53438	419	17	enet	0.12	5.5e-06	1.74792	0.080477	0.1975	0.0086912	0.00450934	1.92738	0.0539325	1.50446	3	0.681242		ENSG00000187166.1	12	48328979	48328980	0.468	rs2446995	-2.34	rs2732480	0.487419	-9.59	1.858	485	1	top1	0.49	5.1e-29	-1.85805	0.06316	0.468	-0.00540896	0.00295111	-1.83286	0.066824
ENSG00000241328.1	3	86481942	86481943	0.6633	rs1437055	-3.29	rs1948483	0.426	8.64	1.8022	286	16	enet	0.5	4.7e-25	1.74785	0.08049	0.6633	0.00346661	0.00232006	1.49419	0.135127	2.41113	3	0.491567		ENSG00000174574.15	1	38991222	38991223	0.2166	rs17505083	-3.49	rs12142033	0.0306	-4.44	-1.63256	390	35	enet	0.06	0.00041	1.8571	0.063297	0.2166	0.00445484	0.004041	1.10241	0.270283
ENSG00000159387.7	16	55323759	55323760	0.2568	rs4238775	-3.89	rs1862855	0.045747	-4.32	-2.35586	623	11	lasso	0.082	0.00017	1.74763	0.08053	0.2568	0.00542386	0.00381369	1.42221	0.154965	0.18462	3	0.980033		ENSG00000260249.2	16	50666210	50666211	0.3779	rs2357934	-3.28	rs11076531	0.233632	6.95	-1.67975	423	5	lasso	0.24	3.8e-13	-1.85684	0.06333	0.3779	-0.00539019	0.00314888	-1.71178	0.0869373
ENSG00000215018.9	7	7535852	7535853	0.7913	rs17466737	-3.76	rs6977800	0.472407	-8.67	-1.74706	704	1	top1	0.47	1.7e-23	1.7471	0.08063	0.7913	0.0037626	0.00215964	1.74224	0.081467	1.18589	3	0.756391		ENSG00000232615.4	5	1614835	1614836	0.3	rs1107059	-3.32	rs7734561	0.118	6.01	1.84881	568	568	susie	0.12	4.3e-07	1.85642	0.06339	0.3	0.00539338	0.00343733	1.56906	0.116633
ENSG00000197879.14	17	1492811	1492812	0.2259	rs8074466	3.41	rs6416877	0.003291	-3.2	0.45969	432	432	susie	0.014	0.076	-1.74694	0.080648	0.2259	-0.00654105	0.0041892	-1.56141	0.118428	1.44292	3	0.695505		ENSG00000104361.9	8	98294392	98294393	0.4131	rs2513970	-2.58	rs10955157	0.186	-6.32	1.85632	459	459	susie	0.19	2.1e-10	-1.85647	0.0634	0.4131	-0.00497154	0.00290506	-1.71134	0.0870191
ENSG00000273198.1	1	186521772	186521773	0.4162	rs2383477	2.9	rs10911904	0.23614	-6.44	2.01076	385	385	susie	0.26	5.6e-12	-1.74487	0.081008	0.4162	-0.00431597	0.00295163	-1.46223	0.143677	6.57781	3	0.086644		ENSG00000064651.13	5	128083765	128083766	0.2387	rs1013375	2.03	rs732236	0.175	-6.08	1.85484	380	1	top1	0.17	1.4e-09	-1.85484	0.06362	0.2387	-0.00794193	0.00407237	-1.9502	0.0511524
ENSG00000177191.2	19	41428729	41428730	0.441	rs1529717	2.82	rs10853751	0.302732	7.22	-1.74497	366	8	lasso	0.31	2.3e-14	-1.74395	0.08117	0.441	-0.00314141	0.00269743	-1.1646	0.244182	11.0621	3	0.0113946		ENSG00000071967.11	2	171522246	171522247	0.3285	rs7566096	2.75	rs3821083	0.259059	-7.12	-1.85277	359	1	top1	0.26	5.3e-14	1.85277	0.063915	0.3285	0.00544391	0.00335507	1.62259	0.104676
ENSG00000184984.9	15	33968719	33968720	0.2478	rs2596220	-3.68	rs12050692	0.006304	4.32	-2.40095	600	21	enet	0.021	0.037	-1.74347	0.08125	0.2478	-0.00639953	0.00399595	-1.6015	0.109266	2.85949	3	0.413801		ENSG00000250673.2	4	146214514	146214515	0.5508	rs6841228	3.41	rs16998674	0.46	9.3	2.02399	359	5	lasso	0.49	1.5e-29	1.8522	0.06399	0.5508	0.00505769	0.00277805	1.82059	0.0686698
ENSG00000237310.1	7	66493705	66493706	0.2282	rs10215516	2.33	rs10950029	0.173353	6.04	-1.68706	240	240	susie	0.22	4.2e-10	-1.743	0.08134	0.2282	-0.0117525	0.00469027	-2.50571	0.0122205	3.30644	3	0.346747		ENSG00000255310.2	8	11109725	11109726	0.2796	rs7000276	3.16	rs7832722	0.188	-6.49	1.71543	629	629	susie	0.19	2.1e-10	-1.85215	0.064	0.2796	-0.00597344	0.00379704	-1.57318	0.115677
ENSG00000143387.12	1	150808322	150808323	0.6421	rs2292166	3.76	rs12568757	0.359291	7.95	-1.1563	296	28	enet	0.42	3.1e-20	-1.74258	0.081408	0.6421	-0.00396318	0.00257297	-1.54031	0.123485	5.20786	3	0.157194		ENSG00000140443.13	15	98648970	98648971	0.4257	rs2684777	3.02	rs2593053	0.414799	-8.87	1.85277	622	3	lasso	0.43	4.7e-25	-1.85203	0.06402	0.4257	-0.00389954	0.00291927	-1.33579	0.181617
ENSG00000151632.17	10	5018030	5018031	0.3245	rs878766	2.9	rs12774134	0.248878	6.29	-1.62804	648	648	susie	0.25	1.5e-11	-1.74179	0.0815	0.3245	-0.00440082	0.00314841	-1.39779	0.162176	10.671	3	0.0136448		ENSG00000169021.5	19	29213540	29213541	0.2646	rs17703419	-2.68	rs8100724	0.153926	5.61	1.92278	578	4	lasso	0.17	3.2e-09	1.85187	0.064044	0.2646	0.00904381	0.00423743	2.13427	0.0328211
ENSG00000217702.2	2	74130582	74130583	0.6963	rs7562212	-3.52	rs4429500	0.538757	9.19	-1.742	360	1	top1	0.54	4.7e-28	-1.742	0.081509	0.6963	-0.00297417	0.00218619	-1.36044	0.173691	4.34512	3	0.226528		ENSG00000119636.15	14	74019399	74019400	0.2029	rs747324	3.21	rs28548133	0.0887	5.59	-0.94048	394	40	enet	0.16	9.5e-09	1.85123	0.06414	0.2029	0.00603542	0.00438823	1.37537	0.169018
ENSG00000254531.1	4	101347779	101347780	0.291	rs13145909	-3.38	rs2583398	0.213	-5.88	2.0639	357	6	lasso	0.23	1.8e-10	-1.7406	0.08175	0.291	-0.00524933	0.00373879	-1.40402	0.160314	1.16335	3	0.761807		ENSG00000106610.14	7	67305986	67305987	0.5241	rs4613871	2.72	rs13230948	0.448	-9.3	-1.85031	363	1	top1	0.45	5.5e-26	1.85031	0.06427	0.5241	0.00330966	0.00256651	1.28956	0.197205
ENSG00000186111.9	19	3700478	3700479	0.272	rs11085013	-2.72	rs7247419	0.005762	4.22	-1.61439	353	353	susie	0.03	0.017	-1.73982	0.08189	0.272	-0.00537853	0.00381102	-1.41131	0.158154	0.636327	3	0.888068		ENSG00000120860.10	12	102062148	102062149	0.0754	rs7136446	-3.04	rs10778169	0.067615	-4.59	-1.6729	450	450	susie	0.08	4.7e-05	1.84912	0.06444	0.0754	0.0137576	0.0075083	1.83232	0.0669033
ENSG00000231464.1	3	195996737	195996738	0.4844	rs5016648	-3.28	rs7625570	0.298	-7.05	-1.8664	295	295	susie	0.3	7.2e-14	1.73746	0.08231	0.4844	0.00485182	0.00282008	1.72045	0.0853498	2.76862	3	0.428692		ENSG00000164600.6	7	31340893	31340894	0.5111	rs1558434	2.82	rs1558435	0.00155	-3.75	2.73932	597	597	susie	0.048	0.0015	-1.84778	0.06463	0.5111	-0.00500086	0.00277289	-1.80348	0.0713122
ENSG00000070785.16	1	44986721	44986722	0.107	rs11211113	3.05	rs6688710	0.06789	3.97	-1.7373	309	1	top1	0.068	0.00057	-1.7373	0.082335	0.107	-0.0109963	0.00619553	-1.77487	0.0759193	0.365254	3	0.947323		ENSG00000068615.17	2	86338082	86338083	0.2315	rs708600	-2.59	rs6725046	0.138458	-5.86	-1.93465	419	26	enet	0.17	1.9e-09	1.84711	0.064732	0.2315	0.00942206	0.00431254	2.1848	0.0289033
ENSG00000099330.8	19	17226203	17226204	0.572	rs10409461	3.21	rs14129	0.367931	-7.76	1.88584	412	412	susie	0.38	9.2e-18	-1.73645	0.08248	0.572	-0.00272074	0.00243906	-1.11549	0.264641	2.63411	3	0.451541		ENSG00000117280.12	1	205775459	205775460	0.3661	rs28373064	3.08	rs823114	0.195	-6.28	-1.84656	427	1	top1	0.19	1.4e-10	1.84656	0.064812	0.3661	0.00531392	0.00319951	1.66086	0.0967425
ENSG00000177721.4	5	43043169	43043170	0.2993	rs2603656	-2.58	rs10941609	-0.00237	3.93	-0.37221	328	20	enet	0.098	3.8e-05	-1.73625	0.08252	0.2993	-0.0032492	0.00344522	-0.943102	0.345629	3.37337	3	0.337561		ENSG00000146007.10	5	140700333	140700334	0.0977	rs31874	-2.96	rs801399	0.0558	5.06	-1.77814	361	361	susie	0.098	7e-06	-1.84515	0.06502	0.0977	-0.0137422	0.00669231	-2.05343	0.0400307
ENSG00000272123.1	5	53089467	53089468	0.4012	rs7735139	-2.97	rs3212460	0.18388	5.89	-1.86375	561	561	susie	0.19	8.5e-09	-1.73599	0.08256	0.4012	-0.00576507	0.00304901	-1.8908	0.0586507	1.12829	3	0.770251		ENSG00000035681.7	8	58659843	58659844	0.2625	rs2925659	-3.05	rs11786580	0.0914	4.61	-1.84403	517	1	top1	0.091	1.5e-05	-1.84403	0.0652	0.2625	-0.00941655	0.00421964	-2.2316	0.0256413
ENSG00000189042.13	19	36687627	36687628	0.214	rs12976232	-3.17	rs10402182	0.106763	4.79	2.832	286	286	susie	0.12	8e-06	1.73587	0.08259	0.214	0.00792997	0.0041961	1.88984	0.058779	2.84981	3	0.415366		ENSG00000107854.5	10	91798311	91798312	0.1303	rs2255188	2.9	rs2258946	0.002644	3.69	-1.00707	304	5	lasso	0.031	0.0085	-1.84336	0.06528	0.1303	-0.00980441	0.00586405	-1.67195	0.094534
ENSG00000109917.10	11	116788049	116788050	0.347	rs11215937	-2.54	rs1729409	-0.002178	4.11	-1.44682	551	16	enet	0.018	0.053	-1.73577	0.082605	0.347	-0.00591449	0.00331441	-1.78448	0.0743461	0.339801	3	0.952377		ENSG00000105793.15	7	90335222	90335223	0.4177	rs11563944	-3.37	rs917660	0.219	-6.88	0.679249	472	472	susie	0.32	2.7e-17	-1.84234	0.06543	0.4177	-0.00401869	0.00296182	-1.35683	0.174835
ENSG00000198642.6	9	21335379	21335380	0.1283	rs1113400	-2.78	rs10964938	0.084014	4.07	1.73554	482	1	top1	0.084	0.00014	1.73554	0.08265	0.1283	0.00848562	0.00566121	1.49891	0.133898	1.50182	3	0.68185		ENSG00000092108.20	14	30622111	30622112	0.3601	rs447853	-3.91	rs12434151	0.304	8.11	-2.11729	386	22	enet	0.34	1.3e-18	-1.84135	0.06557	0.3601	-0.00525799	0.00307535	-1.70972	0.0873178
ENSG00000162434.11	1	64966503	64966504	0.6332	rs10789176	-2.94	rs310244	0.3463	-7.76	1.45531	438	38	enet	0.41	6.1e-20	-1.7351	0.082722	0.6332	-0.00535483	0.00267089	-2.00489	0.0449752	4.34506	3	0.226534		ENSG00000237310.1	7	66493705	66493706	0.3534	rs10215516	2.33	rs2533284	0.305	7.86	-1.84049	240	1	top1	0.31	1.3e-16	-1.84049	0.0657	0.3534	-0.0093653	0.00373169	-2.50967	0.0120845
ENSG00000170955.9	11	6320646	6320647	0.3	rs10742974	3.29	rs2171605	0.15073	5.29	-1.70278	618	618	susie	0.16	9.6e-08	-1.73452	0.082827	0.3	-0.00746558	0.00376907	-1.98075	0.0476196	3.14757	3	0.369428		ENSG00000088179.8	2	119759630	119759631	0.1829	rs11678387	2.53	rs3106242	0.151584	-5.62	1.84043	320	1	top1	0.15	2e-08	-1.84043	0.065705	0.1829	-0.00732795	0.00427617	-1.71367	0.0865894
ENSG00000152404.15	11	107457843	107457844	0.12	rs7927287	-2.12	rs12363600	0.026309	-4.35	2.05974	469	469	susie	0.044	0.0046	-1.73354	0.083	0.12	-0.00698088	0.00553858	-1.26041	0.207521	1.11731	3	0.772896		ENSG00000257261.5	12	46383678	46383679	0.131	rs11836554	-2.53	rs4073925	0.133729	5.21	-1.84	345	1	top1	0.13	1.5e-07	-1.83997	0.06577	0.131	-0.00667431	0.00532136	-1.25425	0.209752
ENSG00000125746.16	19	45645628	45645629	0.207	rs7254936	-3.17	rs10408179	0.076976	-4.5	-1.7325	379	1	top1	0.077	0.00026	1.7325	0.08318	0.207	0.00449541	0.00416027	1.08056	0.279894	3.85723	3	0.277299		ENSG00000066322.14	1	43368073	43368074	0.1661	rs2483688	2.28	rs11210831	0.0463	4.18	1.83991	454	1	top1	0.046	0.0018	1.83991	0.065781	0.1661	0.0107371	0.00496407	2.16296	0.0305445
ENSG00000136250.11	7	36724548	36724549	0.1949	rs17332226	-3.27	rs10488019	-0.005219	-3.17	0.2584	575	575	susie	0.042	0.0057	-1.7316	0.08335	0.1949	-0.00607541	0.00458379	-1.32541	0.185034	2.00747	3	0.570858		ENSG00000273402.1	8	237044	237045	0.1406	rs12676775	2.74	rs1530662	0.0292	4.33	0.9789	325	325	susie	0.066	0.00022	1.83922	0.0659	0.1406	0.00251369	0.0050389	0.498857	0.61788
ENSG00000011454.16	9	122940832	122940833	0.1613	rs10985737	-3.19	rs614274	0.1112	-4.65	-1.73158	399	1	top1	0.11	1.2e-05	1.73158	0.08335	0.1613	0.00768817	0.00469211	1.63853	0.101311	2.33377	3	0.506082		ENSG00000213977.7	17	3668681	3668682	0.277	rs2318104	3.53	rs2235107	0.112	5.25	1.83766	528	1	top1	0.11	1.6e-06	1.83766	0.066112	0.277	0.00634819	0.00369674	1.71724	0.0859353
ENSG00000142632.16	1	16212608	16212609	0.5622	rs11810329	2.64	rs221045	0.375925	7.95	1.44444	334	5	lasso	0.42	2.1e-20	1.73116	0.083424	0.5622	0.00509434	0.00274564	1.85543	0.0635344	0.905765	3	0.824036		ENSG00000038002.8	4	177442502	177442503	0.6774	rs11727842	2.94	rs4690522	0.458	-9.29	-1.83705	441	1	top1	0.46	9.1e-27	1.8371	0.0662	0.6774	0.00396598	0.00238347	1.66395	0.0961222
ENSG00000151917.17	6	56955125	56955126	0.405	rs4256439	2.64	rs1599281	0.25078	-7.45	-1.24915	280	40	enet	0.33	2.6e-15	1.73087	0.083475	0.405	0.00410818	0.00296308	1.38646	0.165607	2.13329	3	0.545207		ENSG00000160271.14	9	133149333	133149334	0.3972	rs2809246	2.7	rs563864	0.23127	-6.71	-2.02963	544	544	susie	0.23	1.5e-12	1.8364	0.066303	0.3972	0.00533421	0.00315569	1.69035	0.0909617
ENSG00000267594.5	19	15779908	15779909	0.678	rs2124905	2.52	rs10518252	0.54856	9.27	-1.72974	536	1	top1	0.55	8.9e-29	-1.72974	0.08368	0.678	-0.00280678	0.00235983	-1.1894	0.234283	0.66812	3	0.880676		ENSG00000188629.11	19	9363019	9363020	0.3069	rs17001807	-2.6	rs28384491	0.281359	-7.35	1.56503	402	402	susie	0.31	3.6e-17	-1.83601	0.066357	0.3069	-0.00922038	0.00366744	-2.51412	0.0119329
ENSG00000164929.16	8	103140709	103140710	0.2138	rs3808558	-3	rs1391118	-0.004628	3.22	0.2632	473	473	susie	0.023	0.033	1.72829	0.08394	0.2138	0.00621964	0.00432945	1.43659	0.150834	0.48945	3	0.921203		ENSG00000168071.21	11	64340222	64340223	0.6721	rs11231735	2.75	rs647152	0.478039	-9.88	-1.71596	352	13	lasso	0.53	1.7e-32	1.83265	0.0669	0.6721	0.00580566	0.00250652	2.31622	0.0205461
ENSG00000072756.16	3	3126915	3126916	0.2205	rs729752	3.13	rs12107469	0.123	-5.32	-1.8831	807	807	susie	0.13	1.4e-06	1.72764	0.08405	0.2205	0.00541804	0.00397094	1.36442	0.172435	3.72544	3	0.292678		ENSG00000103723.12	15	82709913	82709914	0.4706	rs8042254	-3.43	rs7163848	0.332837	8.1	-1.84161	263	263	susie	0.34	1.4e-18	-1.8319	0.06697	0.4706	-0.00533603	0.00303093	-1.76053	0.0783185
ENSG00000140044.12	14	75427741	75427742	0.226	rs1009392	3.1	rs8215	0.03725	3.87	-0.92071	420	4	lasso	0.073	0.00038	-1.72761	0.08406	0.226	-0.00968461	0.00426999	-2.26806	0.0233254	1.11676	3	0.77303		ENSG00000180113.15	6	46687874	46687875	0.6585	rs926776	-2.72	rs2270450	0.408468	-9.03	1.83115	503	1	top1	0.41	3.4e-23	-1.83115	0.067078	0.6585	-0.00585184	0.00255535	-2.29004	0.0220192
ENSG00000226421.1	7	32471512	32471513	0.3622	rs10242306	3.54	rs6462370	0.035018	-4.37	1.72714	510	1	top1	0.035	0.011	-1.7271	0.08414	0.3622	-0.00454352	0.00307104	-1.47947	0.139014	3.42848	3	0.330157		ENSG00000236333.3	12	72274906	72274907	0.4848	rs10879485	2.49	rs4073007	0.17423	-6.01	-1.9057	386	10	lasso	0.2	7.2e-11	1.8288	0.06743	0.4848	0.00534852	0.00271723	1.96838	0.0490248
ENSG00000124299.13	19	33521793	33521794	0.565	rs3786920	-3.23	rs1423062	0.303374	6.97	-1.72704	464	1	top1	0.3	4.7e-14	-1.72704	0.08416	0.565	-0.00482259	0.00277138	-1.74014	0.0818347	1.80985	3	0.612795		ENSG00000234147.1	6	140852923	140852924	0.4325	rs1970346	-3.99	rs613253	0.387379	9.22	-2.0173	224	16	enet	0.47	1.5e-27	-1.82837	0.067494	0.4325	-0.00385044	0.00292939	-1.31442	0.188706
ENSG00000273796.1	21	45404368	45404369	0.551	rs17004733	3.06	rs2838913	0.143551	-4.83	1.7262	473	1	top1	0.14	5.9e-07	-1.72617	0.08432	0.551	-0.0044678	0.00255399	-1.74934	0.080232	1.77717	3	0.619915		ENSG00000214842.5	2	17518438	17518439	0.135	rs12473301	3.12	rs871458	0.063903	-4.91	-1.38175	414	10	enet	0.1	4.5e-06	1.82825	0.067513	0.135	0.00909279	0.00526099	1.72834	0.0839272
ENSG00000127325.18	12	69699475	69699476	0.3306	rs10879020	3.25	rs12425422	0.140688	5.49	-0.999	555	10	enet	0.26	7e-12	-1.72581	0.08438	0.3306	-0.00693306	0.00357759	-1.93792	0.0526335	1.47977	3	0.686946		ENSG00000205809.9	12	10442262	10442263	0.4918	rs2607901	-2.12	rs7138294	0.283739	7.37	1.1386	489	489	susie	0.42	1.1e-23	1.82715	0.06768	0.4918	0.00530395	0.00296862	1.78667	0.0739901
ENSG00000103723.12	15	82709913	82709914	0.2975	rs8042254	-3.43	rs8040488	0.192165	5.97	-1.72404	263	1	top1	0.19	5.6e-09	-1.72404	0.0847	0.2975	-0.00590314	0.00372686	-1.58394	0.113207	1.24079	3	0.743239		ENSG00000278611.1	19	9538732	9538733	0.3542	rs2287802	3.12	rs34164697	0.266896	7.16	-1.82522	346	1	top1	0.27	1.9e-14	-1.82522	0.067968	0.3542	-0.00912762	0.00350356	-2.60524	0.00918091
ENSG00000273305.1	2	95537968	95537969	0.1193	rs2579516	2.08	rs4907276	0.038685	3.82	-1.77809	109	109	susie	0.048	0.0034	-1.72312	0.084868	0.1193	-0.00658873	0.00566738	-1.16257	0.245004	1.31803	3	0.724857		ENSG00000169896.16	16	31259989	31259990	0.1129	rs3116150	-2.7	rs7186832	-0.005371	3.35	2.23942	270	270	susie	0.014	0.059	1.82513	0.06798	0.1129	0.0122412	0.0057127	2.14281	0.0321281
ENSG00000234682.1	2	134797168	134797169	0.2295	rs12612203	-2.51	rs2874714	0.106878	-4.96	-1.47166	397	397	susie	0.13	2.2e-06	1.72256	0.084967	0.2295	0.0051579	0.00391356	1.31796	0.187518	4.93931	3	0.176295		ENSG00000163827.12	3	46580098	46580099	0.4643	rs749512	-3.73	rs6442005	0.142271	5.86	0.76149	371	371	susie	0.27	6.9e-15	1.82348	0.068231	0.4643	0.00409255	0.00281818	1.45219	0.146448
ENSG00000165124.17	9	110579879	110579880	0.4438	rs17204340	2.67	rs9299186	0.043938	-4.81	0.32193	655	61	enet	0.091	7.3e-05	-1.72038	0.08536	0.4438	-0.00325812	0.0029541	-1.10291	0.270064	5.89266	3	0.116951		ENSG00000011454.16	9	122940832	122940833	0.1469	rs10985737	-3.19	rs3758332	0.04654	-4.39	-1.62905	399	399	susie	0.07	0.00015	1.8226	0.068364	0.1469	0.00838753	0.00494517	1.6961	0.0898663
ENSG00000268401.1	19	46027653	46027654	0.589	rs8101424	-3.24	rs756401	0.408526	-8.03	-1.72035	412	1	top1	0.41	1.3e-19	1.72035	0.08537	0.589	0.00487868	0.00264322	1.84574	0.0649302	0.287466	3	0.962368		ENSG00000274727.1	20	64327971	64327972	0.1987	rs2254398	3.15	rs351880	0.0591	-4.34	-2.13053	205	3	lasso	0.061	0.00036	1.82226	0.06842	0.1987	0.00707705	0.00455676	1.55309	0.120402
ENSG00000225756.1	9	133657312	133657313	0.3144	rs4962046	-2.54	rs2073835	0.064605	-4.08	-1.72023	587	1	top1	0.065	0.00077	1.72023	0.08539	0.3144	0.00536944	0.00344767	1.55741	0.119374	1.77453	3	0.620493		ENSG00000276742.1	10	121956781	121956782	0.3737	rs2420953	-3.05	rs6585775	0.210109	-6.43	-1.65614	616	26	enet	0.26	3.8e-14	1.82209	0.06844	0.3737	0.00575471	0.00322706	1.78327	0.0745428
ENSG00000240694.8	8	26514020	26514021	0.8678	rs7829347	2.88	rs17403126	0.330776	7.79	2.09528	669	45	enet	0.48	1e-23	1.71979	0.08547	0.8678	0.00261928	0.00199257	1.31452	0.18867	3.02333	3	0.388042		ENSG00000257735.1	12	48350944	48350945	0.1314	rs2446995	-2.34	rs2732480	0.021958	3.69	1.858	472	5	lasso	0.035	0.0058	1.8218	0.06849	0.1314	0.00970692	0.00548003	1.77133	0.0765064
ENSG00000255474.1	12	4720101	4720102	0.3452	rs12315875	-4.19	rs2074984	0.268555	-6.58	1.7314	706	706	susie	0.27	2e-12	-1.71952	0.08552	0.3452	-0.00420764	0.00314351	-1.33852	0.180727	4.01678	3	0.259658		ENSG00000221819.5	16	90029366	90029367	0.5652	rs1045814	-2.92	rs12918773	0.292399	7.77	-1.82109	267	1	top1	0.29	6.9e-16	-1.82109	0.06859	0.5652	-0.00548879	0.00279492	-1.96385	0.0495478
ENSG00000101198.14	20	63272693	63272694	0.558	rs6011670	-2.77	rs2273487	0.211818	6.54	1.7301	491	29	enet	0.35	1.9e-16	1.71899	0.0856	0.558	0.00436093	0.0025344	1.7207	0.0853061	4.18263	3	0.242407		ENSG00000277959.1	10	131971201	131971202	0.2627	rs11018045	-3.21	rs7904594	0.090727	-4.62	-1.89013	511	511	susie	0.1	4.1e-06	1.81807	0.06905	0.2627	0.00813133	0.00369374	2.20138	0.0277089
ENSG00000129946.10	19	460995	460996	0.417	rs1683564	-2.6	rs16990426	0.060957	4.39	-1.48238	348	16	enet	0.13	2.4e-06	-1.71846	0.08571	0.417	-0.00189701	0.00288228	-0.658162	0.510434	1.54321	3	0.672333		ENSG00000123992.18	2	219400021	219400022	0.3527	rs6436131	2.25	rs878437	0.178761	6.1	1.81793	439	1	top1	0.18	9e-10	1.81793	0.069075	0.3527	0.00638939	0.00308639	2.07018	0.0384354
ENSG00000178031.16	9	17906562	17906563	0.2191	rs17203690	3.34	rs10963418	0.220139	-6	1.71824	617	1	top1	0.22	3.4e-10	-1.71824	0.08575	0.2191	-0.00585947	0.00441035	-1.32857	0.183988	3.69365	3	0.296501		ENSG00000181467.4	3	153162269	153162270	0.2235	rs6791920	-2.45	rs10513440	-0.004539	-3.97	0.07112	367	5	lasso	0.051	0.0011	-1.81628	0.069328	0.2235	-0.00604233	0.00417278	-1.44803	0.147608
ENSG00000070061.14	9	108934115	108934116	0.3271	rs1140064	-2.91	rs3750457	0.066882	-4.51	-1.71804	609	1	top1	0.067	0.00063	1.71804	0.08579	0.3271	0.0042733	0.00329505	1.29688	0.194672	2.10259	3	0.551389		ENSG00000171130.17	7	149872967	149872968	0.5094	rs6948743	2.89	rs4725838	0.422	-9	1.85894	262	11	lasso	0.43	1.6e-24	-1.81234	0.06993	0.5094	-0.00652756	0.00303488	-2.15085	0.0314883
ENSG00000198791.11	8	17246569	17246570	0.3192	rs11203825	-3.06	rs11786260	0.166509	6.16	2.09803	741	21	enet	0.23	1.2e-10	1.71732	0.08592	0.3192	0.00463187	0.00335308	1.38138	0.167163	0.817493	3	0.845278		ENSG00000184611.11	2	162838729	162838730	0.4596	rs7608315	2.38	rs7599823	0.390661	-8.7	1.80838	241	241	susie	0.39	3.4e-22	-1.81225	0.069947	0.4596	-0.00235983	0.00275583	-0.856304	0.39183
ENSG00000136824.18	9	104094259	104094260	0.5406	rs10114481	3.14	rs3818626	0.510707	9.17	-1.74167	502	502	susie	0.53	2.7e-27	-1.7163	0.08611	0.5406	-0.00243919	0.00255624	-0.954209	0.339978	1.30156	3	0.728762		ENSG00000117226.11	1	89022893	89022894	0.5891	rs306321	-3.01	rs12142922	0.528	-9.97	-1.78336	343	16	lasso	0.54	3.7e-33	1.81223	0.06995	0.5891	0.00457772	0.00249939	1.83153	0.0670209
ENSG00000249188.1	8	8154307	8154308	0.1691	rs4551364	3.37	rs2945230	0.052948	-5.23	-1.6984	284	284	susie	0.096	4.8e-05	1.71579	0.0862	0.1691	0.00910741	0.00496241	1.83528	0.0664644	0.679803	3	0.877944		ENSG00000138162.18	10	121989193	121989194	0.2274	rs2420953	-3.05	rs10159634	0.091138	4.71	1.81145	616	1	top1	0.091	1.5e-05	1.81145	0.07007	0.2274	0.00660373	0.00403563	1.63636	0.101765
ENSG00000133958.13	14	93333218	93333219	0.237	rs8019022	2.99	rs4905078	0.12055	4.63	1.71512	408	1	top1	0.12	5e-06	1.71512	0.08632	0.237	0.00573212	0.00397581	1.44175	0.149374	4.50336	3	0.211991		ENSG00000089597.16	11	62646725	62646726	0.213	rs10750977	3.11	rs1058678	0.109898	-4.73	1.81132	362	1	top1	0.11	2e-06	-1.81132	0.0701	0.213	-0.00577053	0.00441441	-1.3072	0.191144
ENSG00000116151.13	1	2391706	2391707	0.5788	rs752965	3.19	rs2843127	0.075269	4.41	-1.76007	345	36	enet	0.12	4.6e-06	-1.71452	0.086434	0.5788	-0.0027389	0.00255466	-1.07212	0.283666	0.584379	3	0.899999		ENSG00000242110.7	5	34008107	34008108	0.7399	rs7700370	2.59	rs10941112	0.628	-11.02	1.88839	419	419	susie	0.65	9.2e-45	-1.80999	0.0703	0.7399	-0.00389546	0.00229732	-1.69565	0.0899513
ENSG00000122417.15	1	86396341	86396342	0.4341	rs969396	-3.35	rs7515651	0.323196	-7.23	1.1493	443	11	lasso	0.33	1.3e-15	-1.71425	0.086483	0.4341	-0.00320336	0.00275648	-1.16212	0.245187	4.74153	3	0.191732		ENSG00000259495.2	15	80403574	80403575	0.4088	rs7178382	-2.38	rs3743408	0.170732	-6.57	1.10164	503	29	enet	0.25	1e-13	-1.8091	0.07043	0.4088	-0.00408708	0.00305795	-1.33654	0.181372
ENSG00000153975.9	6	116668793	116668794	0.161	rs1014324	2.97	rs2295692	0.093807	-4.22	1.71407	363	1	top1	0.094	5.7e-05	-1.71407	0.086515	0.161	-0.00817854	0.00480689	-1.70142	0.088864	3.34073	3	0.342014		ENSG00000159352.15	1	151254702	151254703	0.1259	rs2292166	3.76	rs2769273	0.0674	-4.82	1.80583	299	1	top1	0.067	0.00019	-1.80583	0.070945	0.1259	-0.00838234	0.00533379	-1.57155	0.116054
ENSG00000175984.14	1	114670421	114670422	0.1193	rs17033129	2.76	rs6537844	-0.004942	3.25	-1.93415	410	410	susie	0.049	0.0032	-1.71382	0.086562	0.1193	-0.00783647	0.00567077	-1.38191	0.167001	2.87256	3	0.411693		ENSG00000158006.13	1	25998156	25998157	0.436	rs807270	2.32	rs1938405	0.221	6.86	-1.53	443	443	susie	0.23	2.5e-12	-1.80574	0.070959	0.436	-0.00190854	0.00277459	-0.687864	0.491538
ENSG00000044459.14	9	17134981	17134982	0.1988	rs10810589	-2.98	rs16935232	0.002546	3.54	1.38782	545	545	susie	0.033	0.013	1.71298	0.08672	0.1988	0.00574822	0.0042375	1.35651	0.174936	1.12292	3	0.771545		ENSG00000226819.1	2	66433450	66433451	0.5789	rs952203	2.81	rs756292	0.366446	8.51	-2.2425	476	15	enet	0.37	1.9e-20	-1.8053	0.071027	0.5789	-0.00524618	0.00270921	-1.93643	0.0528154
ENSG00000275765.5	5	151771507	151771508	0.1534	rs6876572	3.17	rs17662569	0.00673	-4.28	-1.5482	554	554	susie	0.064	0.00084	1.71189	0.08692	0.1534	0.00817161	0.0047022	1.73783	0.0822413	4.26118	3	0.234607		ENSG00000185298.12	17	81666633	81666634	0.2854	rs3208787	2.97	rs8071084	0.16	5.72	1.8042	317	1	top1	0.16	8.2e-09	1.8042	0.071199	0.2854	0.00551285	0.00365027	1.51026	0.130977
ENSG00000123992.18	2	219400021	219400022	0.4354	rs6436131	2.25	rs878437	0.155332	5.68	1.81793	437	437	susie	0.17	5.5e-08	1.71184	0.086926	0.4354	0.00593821	0.0028398	2.09107	0.0365218	5.52236	3	0.137308		ENSG00000219626.8	2	24076525	24076526	0.4561	rs10185445	2.41	rs12988269	0.30654	-8.16	1.54216	317	317	susie	0.31	4.3e-17	-1.80411	0.071214	0.4561	-0.00612672	0.00316441	-1.93613	0.0528514
ENSG00000284052.1	2	190649829	190649830	0.3936	rs2067392	3.66	rs6706036	0.060683	-5.53	-0.483634	372	32	enet	0.23	2e-10	1.71134	0.087019	0.3936	0.00327459	0.00306877	1.06707	0.28594	1.39129	3	0.707579		ENSG00000163291.14	4	78939437	78939438	0.3221	rs6842686	2.72	rs1871706	0.128	5.16	1.80245	349	1	top1	0.13	2.9e-07	1.8025	0.07147	0.3221	0.00484911	0.00336633	1.44047	0.149733
ENSG00000109775.10	4	185425984	185425985	0.6901	rs6858040	2.89	rs12500107	0.389	-7.91	1.4997	546	11	lasso	0.4	3.8e-19	-1.7107	0.08713	0.6901	-0.00362304	0.00234709	-1.54363	0.122678	0.744455	3	0.862701		ENSG00000231259.4	2	87053068	87053069	0.7851	rs6724300	2.15	rs17041053	0.404531	-8.77	1.80027	117	1	top1	0.4	6.4e-23	-1.80027	0.071818	0.7851	-0.00376764	0.00222079	-1.69653	0.0897851
ENSG00000174886.12	19	5904005	5904006	0.286	rs1006130	3.09	rs11085155	0.186196	-5.72	-1.70878	379	1	top1	0.19	1e-08	1.70878	0.08749	0.286	0.00433273	0.00336513	1.28754	0.197907	5.38074	3	0.145948		ENSG00000167136.6	9	128818473	128818474	0.2375	rs17440384	2.62	rs10760581	0.14399	-5.82	-1.62362	310	310	susie	0.16	7.6e-09	1.7994	0.071955	0.2375	0.00846054	0.00392207	2.15716	0.0309932
ENSG00000231460.2	9	23829669	23829670	0.2607	rs3793591	-3.12	rs7870728	0.232869	-6.24	1.70765	389	1	top1	0.23	9.3e-11	-1.70765	0.0877	0.2607	-0.00527267	0.00385287	-1.3685	0.171155	2.8413	3	0.416747		ENSG00000006007.11	16	19522144	19522145	0.2526	rs17226664	-3.1	rs8063463	0.065884	4.7	1.1189	455	455	susie	0.072	0.00012	1.7989	0.07203	0.2526	0.00658005	0.00407757	1.61372	0.106588
ENSG00000180264.11	9	124451424	124451425	0.5259	rs12001349	-2.85	rs10818964	0.18949	-5.86	2.51926	370	370	susie	0.39	1.1e-18	-1.70649	0.08792	0.5259	-0.00428485	0.0026611	-1.61018	0.107359	1.99444	3	0.573562		ENSG00000271119.1	5	1594625	1594626	0.2725	rs1107059	-3.28	rs7734561	0.0979	4.99	1.84881	561	4	lasso	0.16	7.2e-09	1.79752	0.07225	0.2725	0.00501129	0.00358963	1.39604	0.162701
ENSG00000129007.14	15	68206109	68206110	0.3419	rs2280218	3.17	rs8028241	-0.004625	3.43	-1.56304	464	464	susie	0.047	0.0036	-1.70637	0.08794	0.3419	-0.00639474	0.00339173	-1.88539	0.0593772	1.81619	3	0.611418		ENSG00000166881.9	12	57088062	57088063	0.193	rs1078604	-2.33	rs4254104	0.020176	4.21	-0.7914	334	38	enet	0.056	0.00062	-1.79641	0.07243	0.193	-0.0101554	0.00463158	-2.19263	0.0283338
ENSG00000168071.21	11	64340222	64340223	0.75	rs11231735	2.75	rs647152	0.514359	-9.32	-1.71596	351	351	susie	0.52	1.6e-26	1.70478	0.088235	0.75	0.00523567	0.0023497	2.22823	0.0258654	0.956595	3	0.811753		ENSG00000176623.11	8	86514356	86514357	0.358	rs6985066	-1.97	rs4961193	0.415	9.26	-1.79508	440	440	susie	0.43	2.1e-24	-1.79528	0.0726	0.358	-0.00487346	0.00325176	-1.49871	0.133948
ENSG00000254974.1	11	74486050	74486051	0.311	rs12419308	-3.15	rs1433968	0.148411	-5.15	1.95367	409	409	susie	0.17	7.5e-08	-1.70446	0.088294	0.311	-0.00272601	0.00341876	-0.797369	0.425237	0.875267	3	0.831392		ENSG00000132793.11	20	41340919	41340920	0.1565	rs6072329	2.45	rs6029636	0.101	5.19	1.68984	364	364	susie	0.11	1.4e-06	1.79515	0.07263	0.1565	0.00624123	0.00461483	1.35243	0.176238
ENSG00000035928.15	4	39366374	39366375	0.1073	rs12646251	3.19	rs1531850	0.0484	4.39	-1.1527	418	418	susie	0.058	0.0013	-1.704	0.08838	0.1073	-0.00536956	0.00576237	-0.931831	0.351424	2.91271	3	0.40528		ENSG00000189042.13	19	36687627	36687628	0.2065	rs12976232	-3.17	rs2912444	0.06195	4.64	2.87198	286	17	lasso	0.11	1.2e-06	1.79419	0.072783	0.2065	0.00662272	0.00416144	1.59145	0.111509
ENSG00000136243.16	7	23181826	23181827	0.5496	rs17147267	-3.24	rs6955115	0.4806	-8.96	1.67698	426	6	lasso	0.51	6.6e-26	-1.7038	0.08842	0.5496	-0.00384966	0.00266245	-1.44591	0.148203	2.6194	3	0.454098		ENSG00000198130.15	2	190320044	190320045	0.1665	rs2067392	3.66	rs2664253	0.021623	-4.19	1.78686	338	338	susie	0.051	0.001	-1.79277	0.07301	0.1665	-0.00589981	0.0045689	-1.2913	0.1966
ENSG00000178966.16	9	83980710	83980711	0.4123	rs10868107	3.15	rs296891	0.172971	5.58	1.6987	511	511	susie	0.2	2.1e-09	1.70254	0.08865	0.4123	0.00557241	0.00315049	1.76875	0.0769359	1.10017	3	0.777032		ENSG00000122012.13	5	76083171	76083172	0.2211	rs7727095	3.13	rs2358531	-0.00013	3.54	1.16528	485	35	enet	0.068	0.00018	1.79239	0.07307	0.2211	0.00510533	0.00396006	1.28921	0.197327
ENSG00000256422.5	11	104609320	104609321	0.198	rs2187130	-2.87	rs1471923	0.107464	5.05	1.53381	369	369	susie	0.14	9.4e-07	1.70189	0.088775	0.198	0.00810325	0.00427924	1.89362	0.0582753	2.7186	3	0.437076		ENSG00000113212.6	5	141172618	141172619	0.1243	rs31874	-2.96	rs251023	0.0075	3.76	-0.59115	447	447	susie	0.011	0.082	-1.7924	0.07307	0.1243	-0.00871023	0.00544688	-1.59912	0.109793
ENSG00000140873.15	16	77435113	77435114	0.625	rs8051539	-3.21	rs12599131	0.303151	7.09	1.64742	836	27	enet	0.42	4.3e-20	1.70167	0.08882	0.625	0.00369084	0.00254228	1.45179	0.146561	2.11812	3	0.548255		ENSG00000184840.11	5	177592157	177592158	0.2204	rs10866705	-3.06	rs168080	0.156	-5.59	1.79173	242	1	top1	0.16	1.2e-08	-1.79173	0.07318	0.2204	-0.0107186	0.00444034	-2.41392	0.0157818
ENSG00000165379.13	14	41607569	41607570	0.536	rs17112198	-2.85	rs11157247	0.26444	7.41	2.3256	349	20	enet	0.36	3.8e-17	1.70121	0.0889	0.536	0.00515608	0.00274101	1.88109	0.0599602	7.54362	3	0.0564483		ENSG00000213512.1	1	89176039	89176040	0.1778	rs359946	-3.12	rs674903	0.171	5.87	1.79125	355	1	top1	0.17	2.3e-09	1.79125	0.073253	0.1778	0.0103179	0.00494651	2.08589	0.0369885
ENSG00000105607.12	19	12891025	12891026	0.759	rs1045913	3.07	rs8012	0.48176	-8.95	-2.26225	327	31	enet	0.52	8.7e-27	1.70021	0.08909	0.759	0.00419049	0.00240346	1.74353	0.0812418	4.56044	3	0.206962		ENSG00000215478.8	22	23387730	23387731	0.5296	rs9620291	-2.5	rs9612343	0.176377	6.88	-0.46434	490	16	enet	0.3	1.5e-16	-1.7898	0.07349	0.5296	-0.00427159	0.00256746	-1.66374	0.0961644
ENSG00000175745.11	5	93583336	93583337	0.2084	rs7733100	-2.9	rs17083315	0.03128	4.03	-1.8227	252	40	enet	0.11	1e-05	-1.70006	0.08912	0.2084	-0.00825628	0.00439355	-1.87918	0.0602196	0.217571	3	0.974704		ENSG00000149295.13	11	113475388	113475389	0.3457	rs925267	2.94	rs2363549	0.044566	-4.27	2.67298	514	20	enet	0.086	2.6e-05	-1.78882	0.0736	0.3457	-0.0044033	0.00326453	-1.34883	0.177391
ENSG00000253893.2	8	8226613	8226614	0.4684	rs4551364	3.37	rs2945230	0.395044	-8.31	-1.6984	322	322	susie	0.41	1.1e-19	1.70007	0.08912	0.4684	0.00538251	0.00297632	1.80844	0.0705373	0.682325	3	0.877353		ENSG00000187922.13	9	136742958	136742959	0.2679	rs10116492	2.18	rs4419903	0.01236	4.04	1.10957	387	22	enet	0.083	3.5e-05	1.7885	0.073694	0.2679	0.00697694	0.00389972	1.78909	0.0736009
ENSG00000112306.7	6	132814440	132814441	0.227	rs13207355	-3.11	rs2294759	-0.004747	-3.49	2.43029	542	542	susie	0.017	0.054	-1.69931	0.089261	0.227	-0.0065416	0.00403757	-1.62018	0.105193	1.44817	3	0.694284		ENSG00000273133.1	4	15564252	15564253	0.3486	rs16891775	-2.84	rs17476670	0.185	6.64	1.86378	546	546	susie	0.23	2.5e-12	1.7884	0.07372	0.3486	0.0033002	0.00333225	0.990381	0.321988
ENSG00000239389.7	5	140882642	140882643	0.5735	rs31874	-2.96	rs251379	0.59128	9.63	1.6988	381	1	top1	0.59	3.9e-32	1.6988	0.08936	0.5735	0.00369892	0.00255765	1.44622	0.148116	0.544668	3	0.908974		ENSG00000198719.8	6	170306564	170306565	0.1988	rs7770638	2.86	rs903627	0.11676	5.13	-1.4341	318	11	enet	0.16	6.8e-09	-1.78736	0.073879	0.1988	-0.00794055	0.0041676	-1.90531	0.0567401
ENSG00000083535.15	13	72782096	72782097	0.342	rs9564948	2.54	rs4883918	0.21679	-6.21	-1.3296	511	9	lasso	0.25	2.5e-11	1.69639	0.0898	0.342	0.00690811	0.00332062	2.08037	0.0374919	2.68902	3	0.442097		ENSG00000124104.18	20	45833809	45833810	0.4066	rs6073763	2.4	rs8860	0.281	7.86	-1.78721	527	1	top1	0.28	3.2e-15	-1.78721	0.0739	0.4066	-0.00409538	0.00292822	-1.39859	0.161937
ENSG00000174963.17	3	147406859	147406860	0.2526	rs4681347	2.35	rs6766244	0.192	-5.85	1.703	305	305	susie	0.2	3.8e-09	-1.69615	0.08986	0.2526	-0.00770375	0.00402839	-1.91236	0.0558296	0.906231	3	0.823924		ENSG00000128191.15	22	20080231	20080232	0.2623	rs2073750	2.8	rs9606213	0.032191	-3.64	-0.629631	556	63	enet	0.082	3.9e-05	1.7872	0.07391	0.2623	0.00701825	0.00388661	1.80575	0.0709576
ENSG00000254423.1	8	12375545	12375546	0.2701	rs7818169	3.07	rs7823808	0.048672	-4.48	1.90896	180	180	susie	0.074	0.00033	-1.69516	0.09005	0.2701	-0.00650699	0.0039192	-1.66029	0.0968571	2.20626	3	0.530717		ENSG00000256806.5	17	6651717	6651718	0.6256	rs4796346	3.13	rs9908147	0.475	-9.55	-1.78585	566	1	top1	0.48	4.7e-28	1.78585	0.074123	0.6256	0.00496459	0.00253551	1.95803	0.050227
ENSG00000125304.8	13	99501416	99501417	0.16	rs10459299	-3.12	rs9517765	0.115906	-4.6	-1.6939	497	1	top1	0.12	7.6e-06	1.69395	0.0903	0.16	0.00846534	0.0050196	1.68646	0.0917075	0.884255	3	0.829226		ENSG00000141564.13	17	80544818	80544819	0.209	rs11653897	3.06	rs11150746	0.105	-4.7	1.78531	503	1	top1	0.1	3.6e-06	-1.78531	0.07421	0.209	-0.00514542	0.00400889	-1.2835	0.199316
ENSG00000281205.1	9	35858737	35858738	0.3013	rs2071675	-2.66	rs7864548	0.009146	3.97	2.10827	427	19	enet	0.059	0.0012	1.69133	0.09077	0.3013	0.00469922	0.00341628	1.37554	0.168965	2.80043	3	0.423429		ENSG00000198089.15	22	31488745	31488746	0.6457	rs11089495	-3.22	rs2236033	0.344628	8.35	-1.81968	353	40	enet	0.48	1.3e-28	-1.7843	0.07438	0.6457	-0.00425322	0.00246709	-1.72398	0.0847111
ENSG00000204060.6	1	41361921	41361922	0.4041	rs12024263	-3.37	rs11209363	0.218316	6.07	-1.47498	433	433	susie	0.23	1.8e-10	-1.69	0.091028	0.4041	-0.00757781	0.00326684	-2.31962	0.0203615	0.607898	3	0.894622		ENSG00000205810.8	12	10420594	10420595	0.1701	rs2607901	-2.12	rs12819494	0.046668	4.49	1.6147	497	497	susie	0.085	3e-05	1.78375	0.07446	0.1701	0.00937876	0.00515565	1.81912	0.0688929
ENSG00000260633.1	3	134349232	134349233	0.7771	rs7627477	2.62	rs4974494	0.534	9.18	1.6889	442	1	top1	0.53	1.1e-27	1.68889	0.09124	0.7771	0.00199034	0.00209698	0.949146	0.342546	3.16921	3	0.366265		ENSG00000172922.8	11	65720946	65720947	0.2655	rs551523	2.02	rs11820062	0.13023	5.62	-0.9191	326	34	enet	0.14	6.1e-08	-1.78337	0.0745	0.2655	-0.00756757	0.00395148	-1.91512	0.0554771
ENSG00000094963.13	1	171185207	171185208	0.241	rs1920150	-2.96	rs7545923	0.182991	-6.04	1.51932	539	4	lasso	0.21	1.3e-09	-1.68838	0.091338	0.241	-0.00454298	0.00398135	-1.14106	0.253843	1.09349	3	0.778646		ENSG00000158825.5	1	20588947	20588948	0.2764	rs10916769	2.73	rs10916840	0.024	4.5	-1.73524	487	7	lasso	0.067	0.0002	-1.78258	0.074655	0.2764	-0.00526544	0.00381498	-1.3802	0.167525
ENSG00000214900.9	14	50092642	50092643	0.156	rs3218799	-3.24	rs910641	0.01264	4.07	1.4838	350	350	susie	0.024	0.031	1.68769	0.09147	0.156	0.00782859	0.0050389	1.55363	0.120273	2.66179	3	0.446759		ENSG00000156049.6	9	77648306	77648307	0.1541	rs1144433	2.74	rs1890899	-0.00271	3.17	-0.11649	382	382	susie	0.061	0.00037	-1.7805	0.074988	0.1541	-0.00743579	0.00489479	-1.51912	0.128732
ENSG00000171368.11	5	693394	693395	0.2799	rs10055993	2.96	rs6555357	0.13742	5.71	1.41851	326	326	susie	0.18	1.4e-08	1.68426	0.09213	0.2799	0.0043717	0.00365595	1.19578	0.231783	0.710557	3	0.870718		ENSG00000164100.8	4	118034344	118034345	0.4407	rs17642498	3.2	rs17862991	0.0781	5.19	-1.2452	367	36	enet	0.16	9e-09	-1.7787	0.07529	0.4407	-0.00404637	0.00284442	-1.42256	0.154863
ENSG00000144036.15	2	72826040	72826041	0.1104	rs2077586	-2.8	rs13008515	0.019638	-3.35	-1.32879	233	233	susie	0.031	0.015	1.68369	0.092241	0.1104	0.0114269	0.00626429	1.82414	0.0681308	9.23756	3	0.0262936		ENSG00000085788.13	8	38225217	38225218	0.2249	rs17435276	-3	rs2306899	0.128	5.71	-1.76732	275	275	susie	0.14	5.4e-08	-1.77866	0.0753	0.2249	-0.00744214	0.00431578	-1.7244	0.0846352
ENSG00000172349.17	15	81159574	81159575	0.3932	rs2624996	2.94	rs4344696	0.005837	-3.63	-1.19447	440	58	enet	0.027	0.021	1.68321	0.09234	0.3932	0.00830584	0.00336129	2.47103	0.0134726	0.846757	3	0.838254		ENSG00000272172.1	8	143290620	143290621	0.1919	rs13258375	-2.23	rs7464066	0.104	-5.19	1.78296	379	379	susie	0.11	1.4e-06	-1.77874	0.0753	0.1919	-0.00595921	0.00415442	-1.43443	0.151451
ENSG00000257800.1	2	74120679	74120680	0.4625	rs7562212	-3.52	rs3099824	0.357669	7.55	-1.53115	359	5	lasso	0.39	2.2e-18	-1.68222	0.092526	0.4625	-0.00304832	0.00275618	-1.10599	0.268729	1.21473	3	0.749475		ENSG00000120314.18	5	140664675	140664676	0.1638	rs31874	-2.96	rs801399	0.135	5.73	-1.77814	347	1	top1	0.13	1.3e-07	-1.77814	0.07538	0.1638	-0.0100552	0.00510634	-1.96915	0.0489355
ENSG00000105185.11	19	32581067	32581068	0.341	rs8182598	2.95	rs8112297	0.033244	-4.13	-1.684	404	404	susie	0.13	1.5e-06	1.68195	0.09258	0.341	0.00410505	0.00303768	1.35137	0.176576	10.5219	3	0.0146132		ENSG00000117154.11	1	18107745	18107746	0.3354	rs11577496	-3.49	rs17489003	0.141	6.12	-1.83831	650	650	susie	0.16	1.2e-08	-1.77808	0.075391	0.3354	-0.00412771	0.00313183	-1.31799	0.187508
ENSG00000115085.13	2	97713559	97713560	0.6956	rs7570009	3.32	rs11893601	0.512885	8.98	1.67621	166	9	lasso	0.51	3e-26	1.68046	0.092868	0.6956	0.00380382	0.00235185	1.61738	0.105797	1.01937	3	0.796566		ENSG00000230084.5	3	42654387	42654388	0.2085	rs4602358	3.39	rs13093680	0.072654	5.32	1.08579	466	28	enet	0.099	6.3e-06	1.77776	0.075443	0.2085	0.00863236	0.00413877	2.08573	0.037003
ENSG00000143575.14	1	154272510	154272511	0.1679	rs6413529	-3.16	rs1044013	0.004908	-3.75	1.46813	349	7	lasso	0.0097	0.11	-1.67989	0.092979	0.1679	-0.0120852	0.00513335	-2.35425	0.01856	3.88819	3	0.273793		ENSG00000271383.6	1	149390622	149390623	0.1304	rs11205037	-2.29	rs3106121	-0.0049	-3.55	-1.82804	12	5	lasso	0.053	0.00091	1.77735	0.075511	0.1304	0.00717732	0.00511615	1.40287	0.160654
ENSG00000129116.17	4	168497065	168497066	0.2888	rs2046770	2.31	rs2723688	0.186	-5.61	1.6793	508	1	top1	0.19	1e-08	-1.6793	0.0931	0.2888	-0.00346915	0.00352377	-0.984499	0.32487	1.23458	3	0.744722		ENSG00000160124.9	3	122383230	122383231	0.1719	rs9817571	-3.6	rs9834317	0.173749	6.25	1.7767	473	473	susie	0.18	1e-09	1.77656	0.07564	0.1719	0.00643959	0.00443038	1.45351	0.146083
ENSG00000102886.14	16	30113855	30113856	0.3596	rs6565169	3.28	rs8061772	0.107996	-5.82	0.85621	225	225	susie	0.21	1.5e-09	-1.67872	0.09321	0.3596	-0.00707374	0.0033683	-2.10009	0.0357205	1.22544	3	0.746909		ENSG00000196605.7	19	9793179	9793180	0.3331	rs2287802	3.12	rs7246772	-0.003085	-4.11	-0.45946	340	48	enet	0.046	0.0018	1.77528	0.075852	0.3331	0.00570956	0.0033907	1.68389	0.0922035
ENSG00000156958.14	15	49155661	49155662	0.1649	rs10519199	3.13	rs2127242	0.067715	4.11	-1.67863	324	1	top1	0.068	0.00058	-1.67863	0.09322	0.1649	-0.00365229	0.00464824	-0.785736	0.432022	1.00479	3	0.800094		ENSG00000154781.15	3	14651745	14651746	0.4886	rs10446439	-3.08	rs1901	0.280673	7.41	1.77526	621	1	top1	0.28	3.2e-15	1.77526	0.075855	0.4886	0.0024222	0.00267411	0.905797	0.365043
ENSG00000172780.16	3	129122800	129122801	0.1938	rs7611673	-2.35	rs12633752	0.123	4.72	-1.676	312	1	top1	0.12	4.1e-06	-1.67603	0.09373	0.1938	-0.0066344	0.00457773	-1.44928	0.147259	2.21649	3	0.528708		ENSG00000259957.2	16	49294885	49294886	0.4262	rs4785552	3.36	rs41209	0.138263	-6.02	-1.87256	482	41	enet	0.24	4.7e-13	1.77479	0.07593	0.4262	0.00368178	0.00283697	1.29779	0.194361
ENSG00000049247.13	1	7853511	7853512	0.3892	rs1193159	2.49	rs4908694	0.253007	6.62	-1.67582	444	1	top1	0.25	1.1e-11	-1.67582	0.093773	0.3892	-0.00264252	0.00300238	-0.880143	0.378782	3.21314	3	0.359917		ENSG00000125991.19	20	35542020	35542021	0.1012	rs2425025	2.25	rs8116470	0.0155	4.1	0.96059	316	13	enet	0.038	0.0044	1.77467	0.07595	0.1012	0.00746077	0.00598816	1.24592	0.212793
ENSG00000124713.5	6	42960757	42960758	0.357	rs2651202	-2.98	rs10948059	0.277477	-7.1	1.81038	371	371	susie	0.3	8.2e-14	-1.67541	0.093853	0.357	-0.00383911	0.00315509	-1.2168	0.22368	1.67012	3	0.643596		ENSG00000125375.14	14	50312548	50312549	0.2212	rs12587877	2.78	rs1890978	-0.00495	3.69	0.71263	392	392	susie	0.038	0.0043	1.77318	0.0762	0.2212	0.00854684	0.00443398	1.92758	0.0539078
ENSG00000197841.14	19	34734154	34734155	0.361	rs2305746	-2.43	rs2862789	0.348425	-7.45	-1.67535	427	1	top1	0.35	2.5e-16	1.67535	0.09387	0.361	0.00616309	0.00343897	1.79213	0.073112	3.44814	3	0.327551		ENSG00000105204.13	19	39834200	39834201	0.2094	rs12980535	3.42	rs3810386	0.097654	5.21	-1.31877	406	26	enet	0.14	1.2e-07	-1.77002	0.076723	0.2094	-0.00545719	0.0040988	-1.33141	0.183054
ENSG00000182903.15	4	499155	499156	0.2674	rs11248051	-3.07	rs7698112	0.0421	-3.78	-0.3394	318	21	enet	0.1	2.1e-05	1.6753	0.09387	0.2674	0.00652749	0.00401639	1.62521	0.104118	2.07632	3	0.556719		ENSG00000168803.14	15	43330673	43330674	0.4239	rs1837960	2.41	rs956391	0.426473	-9.12	1.80883	264	264	susie	0.44	4e-25	-1.76658	0.0773	0.4239	-0.00395516	0.00300005	-1.31836	0.187382
ENSG00000118733.16	1	101997029	101997030	0.4293	rs1613556	3.73	rs6668964	0.063219	-4.72	-1.40532	488	18	lasso	0.19	6.1e-09	1.67532	0.093872	0.4293	0.00367965	0.0029029	1.26758	0.204949	0.912155	3	0.822494		ENSG00000167487.11	19	18636964	18636965	0.3962	rs1035363	-3.38	rs1473116	0.116677	5.84	-1.64847	374	29	enet	0.16	5.2e-09	-1.76587	0.077418	0.3962	-0.00365983	0.00303158	-1.20724	0.227341
ENSG00000175920.16	4	3463310	3463311	0.7561	rs1188600	-3.22	rs6831256	0.302	6.95	-0.1811	346	11	lasso	0.5	3.3e-25	-1.675	0.09393	0.7561	-0.00223787	0.00220484	-1.01498	0.310113	0.116854	3	0.989741		ENSG00000114744.8	3	149752498	149752499	0.211	rs7626954	2.79	rs9843784	0.235566	6.79	-1.76505	477	1	top1	0.24	1e-12	-1.76505	0.077555	0.211	-0.0061026	0.00403901	-1.51091	0.13081
ENSG00000163050.16	1	226897535	226897536	0.4401	rs6667260	-3.67	rs11802358	0.110975	-5.5	3.36288	491	491	susie	0.25	1.1e-11	-1.67473	0.093988	0.4401	-0.00420396	0.00286196	-1.46891	0.141857	3.1618	3	0.367345		ENSG00000164713.9	7	98252378	98252379	0.1349	rs4623336	-2.69	rs6951479	0.132	-5.17	-1.76341	351	1	top1	0.13	1.7e-07	1.76341	0.07783	0.1349	0.00829826	0.00540567	1.5351	0.124758
ENSG00000215012.8	22	19852485	19852486	0.4569	rs9604969	-3.91	rs17534001	0.09425	-5.37	0.851197	566	11	enet	0.13	1.5e-06	-1.6733	0.09427	0.4569	-0.00451389	0.00299705	-1.50611	0.132039	5.22769	3	0.155864		ENSG00000269937.1	16	2565095	2565096	0.284	rs8050755	-3.03	rs11646366	0.123579	5.52	0.80116	291	8	lasso	0.16	7.1e-09	1.76338	0.07784	0.284	0.00764077	0.00381262	2.00407	0.0450621
ENSG00000189007.15	6	143450672	143450673	0.487	rs6570562	-2.88	rs9496633	0.171922	6.44	1.71005	511	511	susie	0.18	2e-08	1.67271	0.094385	0.487	0.00648792	0.00313852	2.06719	0.0387161	6.85666	3	0.0766094		ENSG00000231861.2	3	98497603	98497604	0.3616	rs11711963	-2.71	rs3762660	0.308694	7.71	-1.75825	429	429	susie	0.31	7e-17	-1.76273	0.077945	0.3616	-0.00349118	0.00294867	-1.18398	0.236419
ENSG00000162882.14	2	42792591	42792592	0.1685	rs12613026	-2.35	rs4594497	0.044964	-4.29	-1.22721	454	26	enet	0.065	0.00075	1.67206	0.094513	0.1685	0.00951138	0.00494242	1.92444	0.0542995	0.437782	3	0.932332		ENSG00000008018.8	6	170553340	170553341	0.148	rs7770638	2.86	rs13207114	0.1322	-5.23	1.76166	264	1	top1	0.13	1.7e-07	-1.76166	0.078126	0.148	-0.00988931	0.00509498	-1.94099	0.0522593
ENSG00000160271.14	9	133149333	133149334	0.4867	rs2809246	2.7	rs563864	0.256908	-6.66	-2.02963	542	542	susie	0.27	1.2e-12	1.67202	0.09452	0.4867	0.00466732	0.00286458	1.62932	0.103245	1.16511	3	0.761384		ENSG00000175611.11	9	95875699	95875700	0.4387	rs10991145	3.34	rs12001	0.25794	7.4	2.02384	522	522	susie	0.34	8.5e-19	1.7611	0.078223	0.4387	0.00498053	0.00296149	1.68176	0.0926148
ENSG00000067221.13	15	73994621	73994622	0.2276	rs10851869	-2.94	rs2277599	0.179652	5.74	1.38773	404	404	susie	0.18	1.6e-08	1.66987	0.09494	0.2276	0.00456074	0.0038762	1.1766	0.239355	2.62238	3	0.453579		ENSG00000250848.1	5	290320	290321	0.1432	rs10055993	2.96	rs2013782	0.0515	-4.84	0.50364	289	8	enet	0.082	4.2e-05	-1.75873	0.07862	0.1432	-0.00877782	0.00523551	-1.67659	0.0936222
ENSG00000226124.6	2	199851172	199851173	0.2759	rs10497840	-3.19	rs4530349	0.189641	5.8	-1.66921	306	1	top1	0.19	7.2e-09	-1.66921	0.095077	0.2759	-0.00600297	0.00360858	-1.66353	0.0962069	3.37636	3	0.337155		ENSG00000105404.10	19	41959389	41959390	0.1159	rs2303652	-2.7	rs1864207	0.055022	-4.01	-1.75837	228	1	top1	0.055	0.0007	1.75837	0.078685	0.1159	0.0118984	0.00614738	1.93552	0.0529268
ENSG00000181798.2	2	231514338	231514339	0.4198	rs4973370	-3.06	rs4973422	0.164549	-5.98	0.696279	358	358	susie	0.31	3.6e-14	-1.66708	0.095497	0.4198	-0.00614462	0.00288894	-2.12695	0.0334245	3.51359	3	0.319004		ENSG00000035928.15	4	39366374	39366375	0.1221	rs12646251	3.19	rs11736790	0.0453	-4.7	1.92869	418	418	susie	0.084	3.1e-05	-1.7581	0.07873	0.1221	-0.00511039	0.00540809	-0.944953	0.344683
ENSG00000163517.14	3	13480053	13480054	0.575	rs2956507	-3	rs17178474	0.217	-6.59	-1.5125	546	546	susie	0.37	2.8e-17	1.66566	0.09578	0.575	0.00413009	0.00255765	1.6148	0.106354	4.88439	3	0.180461		ENSG00000259315.1	15	82730934	82730935	0.1647	rs8042254	-3.43	rs8040488	0.043737	-4.54	-1.72404	262	3	lasso	0.075	8.4e-05	1.75746	0.07884	0.1647	0.00873298	0.00507255	1.72162	0.0851391
ENSG00000153820.12	2	228181644	228181645	0.1752	rs6738261	-2.63	rs12694769	0.038144	-3.84	1.66547	419	1	top1	0.038	0.0081	-1.66547	0.095818	0.1752	-0.00654244	0.00464527	-1.40841	0.15901	2.20354	3	0.531252		ENSG00000077348.8	19	41397458	41397459	0.2377	rs1529717	2.82	rs878082	0.215388	6.73	-1.86061	376	19	enet	0.22	4.8e-12	-1.75664	0.078978	0.2377	-0.00463377	0.00363411	-1.27508	0.202282
ENSG00000234719.8	16	11976642	11976643	0.7745	rs937964	2.79	rs2869492	0.669522	10.25	1.66535	452	1	top1	0.67	2.6e-39	1.66535	0.09584	0.7745	0.00499353	0.00236608	2.11046	0.0348186	0.53906	3	0.91023		ENSG00000280061.1	19	30553955	30553956	0.2322	rs16964548	-2.72	rs16796	0.199828	-6.21	-1.75654	415	1	top1	0.2	7.6e-11	1.75654	0.078996	0.2322	0.00704499	0.00418052	1.68519	0.091951
ENSG00000224728.1	3	15878046	15878047	0.1508	rs490059	3.26	rs924753	0.0757	5.3	1.6598	469	469	susie	0.13	2.9e-06	1.66539	0.09584	0.1508	0.00697069	0.00486211	1.43368	0.151665	1.76057	3	0.623552		ENSG00000130312.6	19	17292831	17292832	0.4935	rs10409461	3.21	rs6903	0.341546	8.03	-1.75581	423	1	top1	0.34	7.9e-19	-1.75581	0.079121	0.4935	-0.00600044	0.00289583	-2.07209	0.0382566
ENSG00000180914.10	3	8769627	8769628	0.3529	rs869375	2.61	rs48221	0.0184	3.88	-0.1912	733	36	enet	0.051	0.0026	1.66373	0.09617	0.3529	0.00516287	0.00329846	1.56524	0.117527	2.04634	3	0.562844		ENSG00000100324.13	22	39399740	39399741	0.2308	rs139420	2.26	rs9611169	0.135112	-5.46	-1.75567	389	1	top1	0.14	1.3e-07	1.7557	0.07914	0.2308	0.00280701	0.00390424	0.718963	0.472163
ENSG00000272914.1	10	30833386	30833387	0.4781	rs16931828	-2.69	rs12770855	-0.005169	3.74	-1.51509	499	32	enet	0.085	0.00013	-1.6637	0.0962	0.4781	-0.00500117	0.00284787	-1.75611	0.0790703	1.53649	3	0.673874		ENSG00000094963.13	1	171185207	171185208	0.1634	rs1920150	-2.96	rs7536822	0.108	-4.79	1.75562	537	1	top1	0.11	2.5e-06	-1.75562	0.079153	0.1634	-0.00620693	0.00491813	-1.26205	0.206931
ENSG00000135587.8	6	109441356	109441357	0.226	rs10499054	-2.51	rs12529505	0.004075	3.79	1.28487	386	19	enet	0.13	2.9e-06	1.66336	0.096241	0.226	0.00599738	0.00410123	1.46234	0.143649	1.72992	3	0.630303		ENSG00000265018.6	10	48031639	48031640	0.7141	rs4838596	-2.65	rs769008	0.23752	-6.93	-1.97697	156	46	enet	0.32	1e-17	1.7552	0.07923	0.7141	0.00353576	0.00241259	1.46555	0.142771
ENSG00000117118.9	1	17054169	17054170	0.1819	rs2977313	-2.08	rs11203280	0.016398	-3.9	1.42307	357	357	susie	0.075	0.0003	-1.66301	0.096309	0.1819	-0.00558178	0.00469465	-1.18896	0.234454	1.73604	3	0.62895		ENSG00000136235.15	7	23235966	23235967	0.2202	rs17147267	-3.35	rs199357	0.257	-7.09	1.75454	413	1	top1	0.26	6.8e-14	-1.75454	0.07934	0.2202	-0.00611592	0.00426337	-1.43453	0.151422
ENSG00000279762.3	17	32446037	32446038	0.2491	rs9889253	-2.73	rs8074061	0.003796	3.61	-2.48249	258	258	susie	0.02	0.044	-1.66173	0.096567	0.2491	-0.00569937	0.00383795	-1.48501	0.137542	2.67668	3	0.444205		ENSG00000182534.13	17	76711015	76711016	0.8077	rs8070840	-2.95	rs9910052	0.356	9.02	1.45661	523	23	enet	0.49	6e-29	1.75429	0.079381	0.8077	0.00362417	0.00202643	1.78845	0.0737034
ENSG00000242259.8	22	19447891	19447892	0.3134	rs9604969	-3.91	rs1210690	0.02628	-3.71	-1.86299	553	553	susie	0.051	0.0027	1.6617	0.09657	0.3134	0.00604152	0.00353195	1.71053	0.0871672	0.217163	3	0.974772		ENSG00000237371.1	20	64056802	64056803	0.3128	rs2254398	3.15	rs816953	0.103	4.81	1.7538	324	1	top1	0.1	4.4e-06	1.7538	0.07946	0.3128	0.00620253	0.00335836	1.84689	0.0647629
ENSG00000240057.5	3	113019531	113019532	0.2533	rs1604247	-3.14	rs7617193	0.0932	5.01	-1.3964	464	464	susie	0.14	8.1e-07	-1.66146	0.09662	0.2533	-0.00885365	0.00418809	-2.11401	0.0345148	3.68277	3	0.29782		ENSG00000119715.14	14	76310613	76310614	0.1612	rs17103912	3.42	rs1676303	0.0268	3.83	-1.75115	511	1	top1	0.027	0.014	-1.75115	0.07992	0.1612	-0.00881383	0.0053101	-1.65982	0.0969501
ENSG00000155016.17	4	107931368	107931369	0.1927	rs17038289	2.49	rs4395588	0.171	-5.37	1.6604	383	1	top1	0.17	4.5e-08	-1.6604	0.09682	0.1927	-0.00405208	0.00436129	-0.929102	0.352836	0.294355	3	0.961087		ENSG00000102452.15	13	101416491	101416492	0.1726	rs1322701	-3.07	rs933089	0.106182	-5.47	-1.751	659	1	top1	0.11	3e-06	1.75097	0.08	0.1726	0.00547621	0.00473992	1.15534	0.247953
ENSG00000249306.5	5	174336294	174336295	0.2481	rs1909704	2.85	rs11134853	0.07023	4.19	2.43317	569	5	lasso	0.11	8.8e-06	1.65954	0.09701	0.2481	0.00723082	0.00402684	1.79566	0.072549	2.43695	3	0.486793		ENSG00000115486.11	2	85561546	85561547	0.645	rs10192927	-2.95	rs6705971	0.472807	9.45	1.59142	473	11	lasso	0.5	3.6e-30	1.75013	0.080097	0.645	0.00434083	0.00246775	1.75902	0.0785734
ENSG00000168566.12	6	7590198	7590199	0.436	rs35751889	2.78	rs1044104	0.003416	-3.46	-0.69885	593	593	susie	0.11	1.1e-05	1.65932	0.09705	0.436	0.00692708	0.00314598	2.20189	0.0276733	0.419919	3	0.936098		ENSG00000254531.1	4	101347779	101347780	0.1741	rs13145909	-3.38	rs2583398	0.0277	-4.31	2.06392	357	22	enet	0.046	0.0017	-1.7486	0.08035	0.1741	-0.00752737	0.00492668	-1.52788	0.126543
ENSG00000204128.5	2	231037489	231037490	0.2324	rs4972979	-3.33	rs737126	0.121121	5.44	1.62842	442	4	enet	0.15	2.7e-07	1.6592	0.097075	0.2324	0.007132	0.00389957	1.82892	0.0674115	3.62047	3	0.305471		ENSG00000261033.1	17	20009233	20009234	0.1146	rs1682297	-2.87	rs2108981	0.0873	-5.2	-1.74861	278	1	top1	0.087	2.3e-05	1.74861	0.080358	0.1146	0.012228	0.00568424	2.15121	0.0314593
ENSG00000204947.8	7	149126345	149126346	0.3725	rs9986856	2.84	rs1202437	0.154328	-5.41	-1.71855	374	374	susie	0.17	7e-08	1.659	0.09712	0.3725	0.00519437	0.00321894	1.61369	0.106595	0.938659	3	0.81609		ENSG00000100364.18	22	45240768	45240769	0.5419	rs6007450	-2.98	rs742018	0.215148	6.49	1.73104	630	630	susie	0.22	8e-12	1.7481	0.08045	0.5419	0.0061009	0.00278019	2.19442	0.0282052
ENSG00000161653.10	17	44004545	44004546	0.2093	rs25646	-2.56	rs1994366	0.128029	-4.94	-1.65891	368	1	top1	0.13	2.5e-06	1.65891	0.097134	0.2093	0.00501419	0.0041741	1.20126	0.229649	1.72712	3	0.630922		ENSG00000233609.3	8	8961199	8961200	0.1146	rs4551364	3.37	rs6981573	0.0144	4.37	-1.82216	715	715	susie	0.027	0.013	-1.74584	0.0808	0.1146	-0.00974531	0.00601782	-1.61941	0.105359
ENSG00000241288.7	3	125916383	125916384	0.229	rs10934751	3.1	rs2947707	0.0228	4.43	-2.1659	409	16	enet	0.043	0.0053	-1.65808	0.0973	0.229	-0.00415191	0.00389514	-1.06592	0.28646	5.58346	3	0.133731		ENSG00000057468.6	1	75796881	75796882	0.4127	rs4949682	-3.63	rs1146635	0.234	-7.35	-1.84025	459	9	lasso	0.37	1.7e-20	1.74592	0.080824	0.4127	0.00665212	0.00301372	2.20728	0.0272948
ENSG00000130803.14	19	9140379	9140380	0.26	rs17001807	-2.6	rs17002039	0.03354	3.68	1.66768	419	419	susie	0.056	0.0016	1.65767	0.09738	0.26	0.00719985	0.00376725	1.91117	0.0559833	1.50099	3	0.682042		ENSG00000171798.17	10	133160446	133160447	0.538	rs6537616	2.66	rs761777	0.091478	5.24	1.55005	443	52	enet	0.16	4.8e-09	1.74538	0.08092	0.538	0.00378687	0.00264044	1.43418	0.15152
ENSG00000233251.7	2	56185769	56185770	0.3348	rs13004969	2.7	rs4671277	0.03844	4.24	0.124627	473	42	enet	0.071	0.00045	1.6555	0.097823	0.3348	0.00394201	0.00327105	1.20512	0.228157	0.653042	3	0.884189		ENSG00000178722.12	5	61637707	61637708	0.3104	rs1563908	3.02	rs153380	0.208	-6.38	-2.01977	420	420	susie	0.21	2.2e-11	1.74235	0.08145	0.3104	0.00629242	0.00358576	1.75484	0.0792871
ENSG00000104332.11	8	41309496	41309497	0.1495	rs12541730	3.65	rs2354566	0.059256	3.9	1.65448	467	1	top1	0.059	0.0012	1.65448	0.09803	0.1495	0.00308703	0.00483606	0.638336	0.523255	1.4464	3	0.694696		ENSG00000136425.12	15	78131496	78131497	0.3872	rs12902247	-2.73	rs8036417	0.189786	6.05	0.61646	412	33	enet	0.25	8.9e-14	1.7414	0.08161	0.3872	0.00385876	0.00295385	1.30635	0.191433
ENSG00000197050.10	19	37007856	37007857	0.12	rs862234	2.96	rs1375476	0.038751	-4.26	-1.63077	294	294	susie	0.08	0.0002	1.65332	0.09827	0.12	0.00991971	0.00570113	1.73996	0.0818669	0.831626	3	0.841888		ENSG00000278133.1	16	31122234	31122235	0.3013	rs3116150	-2.7	rs11865499	0.193886	-6.3	1.43474	246	9	lasso	0.19	1.4e-10	-1.73895	0.08204	0.3013	-0.00685378	0.00356006	-1.92519	0.0542061
ENSG00000128422.15	17	41624841	41624842	0.2103	rs6503653	2.97	rs11551759	0.036301	4.2	-1.95166	424	25	enet	0.071	0.00043	-1.65222	0.098489	0.2103	-0.00561081	0.00422533	-1.3279	0.184211	0.84965	3	0.837558		ENSG00000078177.13	4	40056825	40056826	0.3081	rs9685160	-3.1	rs807787	0.0415	4.63	1.73895	420	1	top1	0.041	0.0029	1.739	0.08204	0.3081	0.00386138	0.00334866	1.15311	0.248865
ENSG00000171246.5	17	80477842	80477843	0.3268	rs11653897	3.06	rs9901699	0.254985	-6.53	-1.6839	486	486	susie	0.28	4.4e-13	1.65218	0.098497	0.3268	0.00703031	0.00362873	1.9374	0.052696	1.61316	3	0.656409		ENSG00000105479.15	19	48320810	48320811	0.5217	rs279451	3.22	rs2380123	0.290021	-7.58	-1.64865	507	507	susie	0.3	2.6e-16	1.73893	0.082046	0.5217	0.00501049	0.00267086	1.87599	0.060657
ENSG00000115486.11	2	85561546	85561547	0.6589	rs10192927	-2.95	rs6705971	0.509922	9.06	1.59142	473	10	lasso	0.55	3e-29	1.65186	0.098562	0.6589	0.00404873	0.00244564	1.65549	0.0978252	0.635428	3	0.888276		ENSG00000253893.2	8	8226613	8226614	0.4427	rs4551364	3.37	rs2948286	0.341	-9.15	-1.66275	322	5	lasso	0.44	3.1e-25	1.73782	0.0822	0.4427	0.00628207	0.00313789	2.00201	0.0452841
ENSG00000264920.1	17	47895811	47895812	0.3074	rs41457949	-2.65	rs4369725	0.071751	4.42	1.65163	378	1	top1	0.072	0.00041	1.65163	0.09861	0.3074	0.00421336	0.00331171	1.27226	0.203281	3.98281	3	0.263327		ENSG00000268673.3	19	15760420	15760421	0.3249	rs7255437	2.32	rs10518252	0.222964	-6.59	-1.72974	534	534	susie	0.22	4.7e-12	1.73765	0.082272	0.3249	0.0040778	0.00340745	1.19673	0.231411
ENSG00000186272.12	19	57411162	57411163	0.344	rs4801194	-3	rs726260	0.281636	-7.13	-2.22917	491	2	lasso	0.31	3.8e-14	1.65031	0.09888	0.344	0.00340809	0.00323847	1.05238	0.292627	0.217896	3	0.97465		ENSG00000136824.18	9	104094259	104094260	0.5872	rs10114481	3.14	rs3818626	0.65386	11.24	-1.74167	502	3	lasso	0.65	5.2e-45	-1.7372	0.082344	0.5872	-0.00243847	0.0024495	-0.9955	0.319493
ENSG00000136436.14	17	48830987	48830988	0.6371	rs2898834	-2.7	rs497270	0.315368	7.27	-0.77987	392	38	enet	0.4	6.2e-19	-1.64965	0.099015	0.6371	-0.00363892	0.00237103	-1.53474	0.124847	4.07792	3	0.253172		ENSG00000197841.14	19	34734154	34734155	0.2632	rs2305746	-2.43	rs2862789	0.229125	-6.61	-1.67535	428	428	susie	0.23	2.2e-12	1.73704	0.082379	0.2632	0.00741965	0.00404003	1.83653	0.0662788
ENSG00000109534.16	4	109815509	109815510	0.2848	rs6533498	-2.64	rs3188897	0.12	-4.71	1.6489	403	1	top1	0.12	5.2e-06	-1.6489	0.09917	0.2848	-0.0075555	0.00376969	-2.00428	0.0450404	5.82242	3	0.120577		ENSG00000275409.1	12	118430146	118430147	0.2856	rs10774980	-3.24	rs17512574	0.156714	-6.44	1.9983	448	43	enet	0.24	5.9e-13	-1.73643	0.08249	0.2856	-0.00941591	0.00405828	-2.32017	0.0203317
ENSG00000167487.11	19	18636964	18636965	0.367	rs1035363	-3.38	rs1473116	0.147877	5.16	-1.64847	373	1	top1	0.15	3.9e-07	-1.64847	0.09926	0.367	-0.00338826	0.00318839	-1.06269	0.287923	0.240523	3	0.970797		ENSG00000169629.11	2	112434487	112434488	0.6892	rs13387346	2.52	rs6542056	0.61646	-10.8	-2.00043	401	3	lasso	0.65	5.1e-44	1.73271	0.083147	0.6892	0.00560553	0.00265223	2.11352	0.0345564
ENSG00000233452.6	6	147204423	147204424	0.175	rs7756532	-3.23	rs10457058	-0.006451	3.52	1.59331	431	9	lasso	1.3e-05	0.32	1.64774	0.099407	0.175	0.00254352	0.00455064	0.558937	0.576205	0.682383	3	0.87734		ENSG00000259669.5	15	53976907	53976908	0.7527	rs7178887	2.41	rs2616910	0.364598	-8.7	1.51093	589	589	susie	0.51	3.3e-31	-1.73134	0.08339	0.7527	-0.00210072	0.00214253	-0.980485	0.326847
ENSG00000136425.12	15	78131496	78131497	0.4224	rs12902247	-2.73	rs9806257	0.11278	5.23	1.37891	408	28	enet	0.17	3.2e-08	1.64647	0.09967	0.4224	0.00347923	0.00277694	1.2529	0.210241	15.2943	3	0.00158164		ENSG00000161243.8	19	39032784	39032785	0.722	rs3786949	-2.63	rs6508841	0.578083	10.44	-1.83994	397	397	susie	0.58	6e-37	-1.73097	0.083457	0.722	-0.00388021	0.00236074	-1.64364	0.10025
ENSG00000248469.1	5	176062020	176062021	0.3705	rs2084763	-3.31	rs17078193	0.26069	-6.56	-1.64545	311	1	top1	0.26	5.1e-12	1.64545	0.09988	0.3705	0.00589596	0.00334949	1.76026	0.078364	2.9182	3	0.40441		ENSG00000162482.4	1	19289249	19289250	0.2126	rs10917536	-3	rs7527253	0.0388	3.89	-1.77581	494	9	lasso	0.063	0.00031	-1.7295	0.08372	0.2126	-0.00389541	0.00416488	-0.935301	0.349633
ENSG00000242971.3	18	21793882	21793883	0.071	rs9960560	-3.08	rs7343008	0.02236	-3.62	-1.16808	267	267	susie	0.042	0.006	1.64413	0.10015	0.071	0.0112372	0.00721422	1.55764	0.119318	3.32136	3	0.344681		ENSG00000186111.9	19	3700478	3700479	0.3506	rs11085013	-2.72	rs10419980	0.099548	5.15	-1.72837	358	1	top1	0.1	6.1e-06	-1.72837	0.083923	0.3506	-0.00411293	0.00326632	-1.2592	0.207959
ENSG00000167523.13	16	89657845	89657846	0.2649	rs1045814	-2.92	rs12924572	0.145288	5.06	-1.64295	427	1	top1	0.15	5e-07	-1.64295	0.10039	0.2649	-0.00705665	0.00396202	-1.78107	0.0749005	0.342147	3	0.951916		ENSG00000276093.1	20	60083871	60083872	0.6286	rs6027102	-2.77	rs7274848	0.411	8.97	0.84483	593	8	lasso	0.46	3.3e-27	1.72795	0.084	0.6286	0.00553371	0.00265215	2.0865	0.0369335
ENSG00000160949.16	8	144444443	144444444	0.2662	rs6988451	-2.5	rs760477	0.161352	-5.41	1.8429	223	223	susie	0.17	5.9e-08	-1.64204	0.10058	0.2662	-0.00636724	0.00356124	-1.78793	0.0737872	5.80322	3	0.121586		ENSG00000238271.2	9	21455483	21455484	0.1524	rs1113400	-2.78	rs12553612	0.04899	4.6	1.84543	470	19	enet	0.088	2.1e-05	1.7257	0.084395	0.1524	0.00993264	0.00492327	2.01749	0.0436444
ENSG00000243795.1	3	113167818	113167819	0.3013	rs1604247	-3.14	rs2700201	0.0646	5.36	2.1611	465	14	enet	0.13	1.7e-06	1.64176	0.10064	0.3013	0.0086097	0.00390635	2.20403	0.0275224	4.79791	3	0.187208		ENSG00000267594.5	19	15779908	15779909	0.8032	rs2124905	2.52	rs10518252	0.554488	10.22	-1.72974	536	17	enet	0.62	2.4e-41	-1.72544	0.084448	0.8032	-0.00297363	0.00219908	-1.35222	0.176306
ENSG00000158006.13	1	25998156	25998157	0.4596	rs807270	2.32	rs1938405	0.251456	6.74	-1.53	443	9	lasso	0.27	1.1e-12	-1.64031	0.10094	0.4596	-0.00142911	0.00271368	-0.526632	0.598449	6.75316	3	0.0801957		ENSG00000228549.3	1	16870944	16870945	0.207	rs2977313	-2.08	rs11203280	0.0943	-5.14	1.42307	329	6	lasso	0.12	7.3e-07	-1.72491	0.084544	0.207	-0.00871918	0.00473241	-1.84244	0.0654107
ENSG00000261439.1	16	56194084	56194085	0.2289	rs2398144	2.24	rs929872	0.140911	-4.86	-1.63961	472	1	top1	0.14	7.6e-07	1.63961	0.10109	0.2289	0.00489683	0.00408504	1.19872	0.230636	0.132563	3	0.987662		ENSG00000226380.9	7	130913309	130913310	0.2161	rs10251389	-3.26	rs731730	0.0964	-5.66	1.6168	403	403	susie	0.11	2.2e-06	-1.72454	0.08461	0.2161	-0.00438909	0.00415734	-1.05574	0.291085
ENSG00000158552.12	2	219195236	219195237	0.2794	rs1863704	2.74	rs13029742	0.12847	-5.84	1.94483	369	369	susie	0.13	1.5e-06	-1.63783	0.101457	0.2794	-0.00545063	0.00370975	-1.46927	0.141759	2.47747	3	0.479376		ENSG00000260075.1	17	46372854	46372855	0.8353	rs2023861	-2.02	rs17698176	0.483	9.56	-1.16458	65	65	susie	0.56	9.3e-35	-1.72427	0.084659	0.8353	-0.00510088	0.00225841	-2.25862	0.023907
ENSG00000197084.5	1	152806627	152806628	0.1752	rs549044	-3.2	rs11587012	0.063035	-4.62	0.07354	473	36	enet	0.12	7.3e-06	-1.63583	0.101875	0.1752	-0.00496896	0.00441717	-1.12492	0.260623	2.40097	3	0.493455		ENSG00000226562.3	9	33580694	33580695	0.6035	rs3758268	3.41	rs12005354	0.38576	8.55	-1.19448	360	37	enet	0.39	8.6e-22	-1.7232	0.084854	0.6035	-0.0043862	0.00266807	-1.64396	0.100184
ENSG00000175356.12	11	9138113	9138114	0.296	rs10769988	-2.92	rs4910440	0.128828	-4.68	-1.63563	364	1	top1	0.13	2.3e-06	1.63563	0.101917	0.296	0.0073905	0.00399179	1.85143	0.0641082	7.2349	3	0.0647757		ENSG00000232456.1	1	16040028	16040029	0.2982	rs11810329	2.64	rs1739828	0.172	-5.85	-1.72127	378	1	top1	0.17	2e-09	1.72127	0.085202	0.2982	0.00629711	0.00354009	1.7788	0.0752727
ENSG00000102452.15	13	101416491	101416492	0.272	rs1322701	-3.07	rs1572592	0.133428	5.49	1.5783	657	5	lasso	0.18	2.6e-08	1.63312	0.102	0.272	0.00458538	0.00368588	1.24404	0.213485	0.318781	3	0.956458		ENSG00000268751.1	19	34577700	34577701	0.3392	rs2305746	-2.43	rs8112651	0.005226	-4.73	1.44277	394	10	lasso	0.14	5.2e-08	-1.7195	0.085523	0.3392	-0.00477808	0.00345649	-1.38235	0.166864
ENSG00000169918.9	15	31870788	31870789	0.2058	rs9302175	2.41	rs1355920	0.026129	-4.32	1.62434	320	6	lasso	0.039	0.0078	-1.6345	0.10215	0.2058	-0.00476412	0.00438977	-1.08528	0.277798	2.93306	3	0.402061		ENSG00000143198.12	1	165630860	165630861	0.3715	rs12562047	3.39	rs4147592	0.157	-5.52	-1.79998	623	623	susie	0.21	3.8e-11	1.71891	0.085631	0.3715	0.00540279	0.00328611	1.64413	0.10015
ENSG00000103671.9	15	64387747	64387748	0.1118	rs2899700	-3.66	rs7403071	0.028357	3.83	-1.81205	287	23	enet	0.052	0.0025	-1.63431	0.10219	0.1118	-0.0104303	0.0057214	-1.82303	0.0682995	2.52797	3	0.470257		ENSG00000115085.13	2	97713559	97713560	0.6857	rs7570009	3.32	rs1470625	0.595984	10.67	1.64882	166	166	susie	0.6	2.6e-39	1.71626	0.086115	0.6857	0.00396038	0.00237105	1.67031	0.0948578
ENSG00000196177.12	10	123008978	123008979	0.2769	rs9423338	2.97	rs4128783	-0.001351	3.59	-2.06578	577	577	susie	0.03	0.016	-1.63389	0.1023	0.2769	-0.00514592	0.00362935	-1.41786	0.156231	5.2374	3	0.155217		ENSG00000168291.12	3	58433856	58433857	0.22	rs9311671	3.06	rs7640866	0.092163	5.44	1.97155	432	18	enet	0.13	2.3e-07	1.71521	0.086307	0.22	0.00578678	0.00426349	1.35729	0.17469
ENSG00000170442.11	12	52249299	52249300	0.3036	rs11169956	2.77	rs10783507	0.09183	4.57	1.6315	740	1	top1	0.092	6.8e-05	1.63153	0.10278	0.3036	0.00479993	0.00355498	1.3502	0.176953	0.932301	3	0.817627		ENSG00000180264.11	9	124451424	124451425	0.4679	rs12001349	-2.85	rs10818964	0.09784	-5.97	2.51926	389	389	susie	0.35	1.5e-19	-1.715	0.086346	0.4679	-0.00454695	0.00281885	-1.61305	0.106733
ENSG00000276742.1	10	121956781	121956782	0.4856	rs2420953	-3.05	rs10887023	0.130949	-5.82	-0.26196	617	39	enet	0.24	6.2e-11	1.63081	0.1029	0.4856	0.003264	0.00275291	1.18565	0.235759	4.70574	3	0.194657		ENSG00000204128.5	2	231037489	231037490	0.1697	rs4972979	-3.33	rs3731783	0.15827	5.56	1.71409	442	1	top1	0.16	9.4e-09	1.71409	0.086513	0.1697	0.00782716	0.00456573	1.71433	0.0864684
ENSG00000103522.15	16	27402161	27402162	0.4006	rs17719975	2.83	rs9938748	0.298955	-7.23	-1.63051	506	1	top1	0.3	7.7e-14	1.63051	0.10299	0.4006	0.006224	0.00332508	1.87183	0.0612296	2.66404	3	0.446373		ENSG00000281732.1	22	48547386	48547387	0.29	rs8137007	-3.67	rs5768701	0.067184	4.6	-0.957492	788	788	susie	0.078	5.9e-05	-1.7136	0.08659	0.29	-0.00580639	0.00377879	-1.53657	0.124398
ENSG00000179630.10	13	43879283	43879284	0.438	rs17208897	-2.94	rs1813293	0.136754	-5.1	0.2297	525	39	enet	0.16	1.7e-07	-1.63084	0.103	0.438	-0.00500912	0.00303493	-1.65049	0.0988424	0.320755	3	0.956079		ENSG00000106086.18	7	30027403	30027404	0.2895	rs17158246	-3.03	rs10951256	0.214	6.83	-1.76927	415	10	lasso	0.22	5.2e-12	-1.7135	0.08662	0.2895	-0.00409128	0.00359787	-1.13714	0.255481
ENSG00000119977.20	10	95694142	95694143	0.3363	rs3176893	-3.25	rs10748663	0.000664	3.8	-0.67362	504	38	enet	0.053	0.0022	-1.62997	0.1031	0.3363	-0.00260841	0.00316955	-0.822959	0.410532	3.178	3	0.364987		ENSG00000249476.1	5	109326368	109326369	0.3237	rs6594370	-2.7	rs7708775	0.269	7.69	1.1813	371	371	susie	0.3	1.4e-16	1.71339	0.08664	0.3237	0.00413331	0.00327062	1.26377	0.206313
ENSG00000165548.10	14	77175849	77175850	0.564	rs11982	3.05	rs4396457	0.34531	7.59	-1.51627	539	539	susie	0.35	1.5e-16	-1.62996	0.10311	0.564	-0.00380743	0.00251745	-1.51242	0.130428	3.13128	3	0.371824		ENSG00000177628.15	1	155244698	155244699	0.0813	rs2066981	-2.92	rs3768566	0.0294	-3.73	1.08169	316	316	susie	0.032	0.0076	-1.71192	0.086911	0.0813	-0.0102809	0.00665556	-1.5447	0.122418
ENSG00000149295.13	11	113475388	113475389	0.238	rs925267	2.94	rs7125588	0.040622	4.2	-1.07444	512	17	enet	0.087	0.0001	-1.62962	0.103181	0.238	-0.00401598	0.00389287	-1.03163	0.302247	4.86034	3	0.182314		ENSG00000042286.14	10	70132933	70132934	0.7486	rs7086261	3.16	rs6480442	0.455806	-9.27	0.59497	719	50	enet	0.51	1.9e-30	-1.71182	0.08693	0.7486	-0.0031453	0.0021673	-1.45125	0.146711
ENSG00000259669.5	15	53976907	53976908	0.8725	rs7178887	2.41	rs2616910	0.425948	-8.54	1.51093	589	16	lasso	0.67	2.4e-39	-1.62947	0.10321	0.8725	-0.00191352	0.0019932	-0.960025	0.337042	2.44494	3	0.485323		ENSG00000100218.11	22	23145020	23145021	0.2198	rs5751511	-2.53	rs5751592	0.061831	4.8	1.71165	390	1	top1	0.062	0.00034	1.7117	0.08696	0.2198	0.00651618	0.00405764	1.60591	0.108295
ENSG00000234509.1	21	31659499	31659500	0.212	rs6517073	-3.73	rs11701923	-0.003897	-3.18	1.7074	504	504	susie	0.014	0.078	-1.6288	0.10336	0.212	-0.00836036	0.00405202	-2.06325	0.0390885	3.68398	3	0.297672		ENSG00000105447.12	19	48445772	48445773	0.3728	rs16981832	-3.45	rs1643487	0.30875	-7.69	1.33137	523	4	lasso	0.32	1e-17	-1.71093	0.087094	0.3728	-0.00524264	0.00314065	-1.66929	0.0950603
ENSG00000166225.8	12	69470348	69470349	0.2116	rs10879020	3.25	rs221083	-0.00446	-3.5	1.2762	559	7	lasso	0.021	0.038	-1.62718	0.1037	0.2116	-0.00675043	0.004235	-1.59396	0.110945	1.90021	3	0.593374		ENSG00000143622.10	1	155911403	155911404	0.1187	rs11264467	2.45	rs6427297	0.0809	-4.82	1.71023	282	1	top1	0.081	4.5e-05	-1.71023	0.087224	0.1187	-0.00912144	0.00549356	-1.66039	0.0968365
ENSG00000233203.6	1	54887562	54887563	0.1935	rs557435	3.25	rs7551288	0.091895	4.1	-1.62516	565	1	top1	0.092	6.7e-05	-1.62516	0.104128	0.1935	-0.00536416	0.00429874	-1.24784	0.212088	1.29131	3	0.731199		ENSG00000267107.6	19	41500648	41500649	0.1786	rs1529717	2.82	rs2191139	0.103155	-4.63	1.70987	345	1	top1	0.1	4.2e-06	-1.70987	0.08729	0.1786	-0.00405111	0.00454191	-0.89194	0.372425
ENSG00000248019.2	4	88709788	88709789	0.2031	rs11733230	3.22	rs1063143	0.0558	-4.34	0.3674	413	413	susie	0.073	0.00036	-1.6239	0.10439	0.2031	-0.00513066	0.00425849	-1.20481	0.228277	0.585835	3	0.899667		ENSG00000261366.1	6	95577449	95577450	0.2247	rs6932267	-2.86	rs9481950	0.210133	6.51	-1.70979	292	1	top1	0.21	2.2e-11	-1.70979	0.087305	0.2247	-0.00635021	0.00407852	-1.55699	0.119473
ENSG00000249592.5	4	781848	781849	0.2754	rs11248051	-3.07	rs2242233	0.116	-4.91	-1.6607	390	390	susie	0.12	5.8e-06	1.6235	0.10449	0.2754	0.00448087	0.00364655	1.2288	0.219148	0.866149	3	0.833588		ENSG00000204397.7	11	105045375	105045376	0.1978	rs2187130	-2.87	rs1200618	0.117664	5.44	1.87897	322	322	susie	0.12	6.4e-07	1.70909	0.0874	0.1978	0.0082376	0.00430154	1.91504	0.0554878
ENSG00000229808.1	1	161890832	161890833	0.3267	rs2340727	-3.04	rs12043145	0.133949	-4.8	1.62336	541	1	top1	0.13	1.4e-06	-1.62336	0.104513	0.3267	-0.00411621	0.00336527	-1.22314	0.221276	2.77271	3	0.428011		ENSG00000161281.10	19	36152868	36152869	0.1864	rs12976232	-3.17	rs2278168	0.091957	4.37	-1.70817	332	1	top1	0.092	1.4e-05	-1.70817	0.087605	0.1864	-0.00291807	0.00434713	-0.671264	0.502052
ENSG00000006007.11	16	19522144	19522145	0.2298	rs17226664	-3.1	rs9925774	0.088755	4.85	1.66984	454	3	lasso	0.11	2.1e-05	1.62281	0.10463	0.2298	0.00592538	0.00419169	1.4136	0.157479	0.751226	3	0.861094		ENSG00000187134.13	10	4963252	4963253	0.6566	rs878766	2.9	rs7094041	0.164863	6.4	1.6342	653	653	susie	0.42	9.5e-24	1.70794	0.08765	0.6566	0.00344406	0.0022569	1.52602	0.127005
ENSG00000253361.1	8	38552679	38552680	0.4505	rs17435276	-3	rs13258196	0.090188	-5.36	1.38327	312	16	lasso	0.16	1.7e-07	-1.62179	0.10485	0.4505	-0.00484226	0.00279477	-1.73262	0.0831635	5.88098	3	0.117546		ENSG00000182446.13	17	81637145	81637146	0.411	rs11653560	3.05	rs3934711	0.129	-6.31	2.39539	308	308	susie	0.24	5.9e-13	-1.70774	0.087685	0.411	-0.00374779	0.00299246	-1.25241	0.210421
ENSG00000106733.20	9	75088216	75088217	0.8243	rs808906	-3.91	rs3752955	0.525262	9.09	-1.13817	441	441	susie	0.58	4.7e-31	-1.62165	0.10488	0.8243	-0.00346109	0.0020904	-1.65571	0.0977804	1.93933	3	0.585094		ENSG00000278376.1	11	118791253	118791254	0.6278	rs555639	-2.33	rs544096	0.40751	9.08	1.0687	360	32	enet	0.54	7.9e-34	1.70715	0.0878	0.6278	0.00454116	0.00263684	1.7222	0.085033
ENSG00000259446.5	15	33310658	33310659	0.43	rs2596220	-3.68	rs2251107	0.280011	-7.35	-1.584	821	8	enet	0.32	7.8e-15	1.62074	0.10507	0.43	0.00372131	0.00279221	1.33275	0.182615	3.52487	3	0.317551		ENSG00000267272.5	1	87129764	87129765	0.4461	rs2390324	2.92	rs4655923	0.286	-7.61	-1.79101	414	414	susie	0.29	5.7e-16	1.70682	0.087856	0.4461	0.00496767	0.00293402	1.69313	0.0904316
ENSG00000089022.13	12	111843102	111843103	0.2525	rs2239196	1.65	rs16941667	-0.005817	3.11	-1.5444	200	200	susie	-0.0054	0.69	-1.62031	0.10516	0.2525	-0.00507001	0.00384248	-1.31946	0.187014	0.629714	3	0.889598		ENSG00000198707.14	12	88142215	88142216	0.2524	rs17390881	-2.65	rs17015408	0.171578	5.77	1.7034	289	1	top1	0.17	2.1e-09	1.70343	0.08849	0.2524	0.00571662	0.00392819	1.45528	0.145591
ENSG00000240563.1	1	62194830	62194831	0.6837	rs882334	-2.32	rs2481703	0.348459	-7.45	-1.25467	451	8	lasso	0.38	5.6e-18	1.61941	0.105359	0.6837	0.00317937	0.00224251	1.41777	0.156257	2.35609	3	0.501861		ENSG00000273011.1	7	149890738	149890739	0.5392	rs6948743	2.89	rs11544265	0.35	8.37	-1.74968	263	263	susie	0.35	1.3e-19	-1.70318	0.08853	0.5392	-0.00373614	0.00272319	-1.37197	0.170073
ENSG00000164574.15	5	154190729	154190730	0.2252	rs3340	2.92	rs4958723	0.00563	-3.64	-2.39297	497	497	susie	0.028	0.021	1.61831	0.1056	0.2252	0.00572572	0.00396307	1.44477	0.148523	1.77818	3	0.619695		ENSG00000261168.1	1	151131609	151131610	0.1568	rs2292166	3.76	rs2091219	0.135	5.63	-1.35652	310	310	susie	0.15	3.8e-08	-1.70306	0.088558	0.1568	-0.00882509	0.00463077	-1.90575	0.0566825
ENSG00000261159.1	3	128860525	128860526	0.3213	rs7611673	-2.35	rs9871612	0.23	6.12	1.68	354	9	lasso	0.25	1.2e-11	1.61696	0.10589	0.3213	0.00642009	0.0035672	1.79976	0.071899	1.66974	3	0.643682		ENSG00000174963.17	3	147406859	147406860	0.2323	rs4681347	2.35	rs6766244	0.203991	-6.3	1.70298	305	1	top1	0.2	4.7e-11	-1.70298	0.088572	0.2323	-0.00809972	0.00420859	-1.92457	0.0542838
ENSG00000278627.1	17	58203002	58203003	0.294	rs2333205	3.27	rs8077426	0.011899	-3.83	1.32515	413	413	susie	0.022	0.036	-1.61669	0.105944	0.294	-0.00458332	0.00341519	-1.34204	0.179583	2.24271	3	0.523584		ENSG00000269918.1	8	11106703	11106704	0.1977	rs7000276	3.16	rs11250119	0.0646	-5.19	1.76321	630	630	susie	0.11	2.1e-06	-1.70219	0.0887	0.1977	-0.0071322	0.00450214	-1.58418	0.113153
ENSG00000242485.5	1	1407312	1407313	0.4842	rs4648732	2.79	rs17160669	0.300714	7.08	1.82636	276	276	susie	0.31	1.8e-14	1.61644	0.105999	0.4842	0.00372187	0.00274623	1.35526	0.175333	2.89109	3	0.408723		ENSG00000177182.10	8	61057157	61057158	0.2893	rs1386220	-3	rs3864675	0.168	-6.43	-1.73041	455	455	susie	0.18	8.2e-10	1.7024	0.0887	0.2893	0.0048909	0.00376643	1.29855	0.194098
ENSG00000073910.19	13	32031299	32031300	0.222	rs11619516	2.77	rs9549299	0.05961	-3.89	-1.6143	482	1	top1	0.06	0.0012	1.61428	0.106	0.222	0.00767315	0.00446222	1.71958	0.0855087	2.56681	3	0.463338		ENSG00000204764.13	5	170861869	170861870	0.1211	rs6873409	-3.3	rs10038105	0.0839	-4.46	-1.92101	468	468	susie	0.087	2.3e-05	1.70219	0.08872	0.1211	0.0121027	0.00614781	1.96862	0.0489972
ENSG00000256577.2	12	203641	203642	0.6277	rs1500105	3.26	rs216250	0.275551	-6.61	0.7921	323	53	enet	0.3	5.7e-14	-1.6145	0.10642	0.6277	-0.00422281	0.00248383	-1.70012	0.0891086	1.55093	3	0.670568		ENSG00000106605.10	7	43758679	43758680	0.3902	rs2268576	2.32	rs10245456	0.281	-7.36	-1.70062	403	1	top1	0.28	3.2e-15	1.70062	0.08902	0.3902	0.00482856	0.00301394	1.60207	0.109139
ENSG00000214530.8	11	72794167	72794168	0.47	rs11235689	-2.24	rs12272109	0.026149	-4.66	0.94488	342	32	enet	0.16	9.1e-08	-1.61408	0.10651	0.47	-0.00356226	0.00293125	-1.21527	0.224264	3.38079	3	0.336555		ENSG00000173295.7	8	8228594	8228595	0.4323	rs4551364	3.37	rs2945230	0.413	-8.84	-1.6984	326	1	top1	0.41	1.6e-23	1.6984	0.0894	0.4323	0.00558199	0.0030964	1.80274	0.0714296
ENSG00000196810.4	4	1249299	1249300	0.5177	rs4419429	-3.4	rs3755920	0.377	8.14	1.5965	406	406	susie	0.39	1.9e-18	1.6139	0.10656	0.5177	0.0036683	0.00260926	1.40588	0.15976	3.84146	3	0.2791		ENSG00000253981.5	8	8244039	8244040	0.1558	rs4551364	3.37	rs2945230	0.127	-5.14	-1.6984	342	1	top1	0.13	3e-07	1.6984	0.0894	0.1558	0.00929818	0.00515789	1.80271	0.0714337
ENSG00000174233.11	12	48789036	48789037	0.1372	rs11168955	-2.75	rs3730064	0.10853	4.27	1.86	350	4	lasso	0.14	1e-06	1.61378	0.10657	0.1372	0.00731303	0.00511808	1.42886	0.153043	0.817566	3	0.845261		ENSG00000248409.1	22	23392833	23392834	0.2576	rs9620291	-2.43	rs8141822	0.019103	-4.09	1.92501	499	58	enet	0.083	3.6e-05	-1.6985	0.08941	0.2576	-0.00384991	0.00368548	-1.04462	0.2962
ENSG00000033178.12	4	67701178	67701179	0.2512	rs6824047	-2.45	rs17573883	0.173	-5.77	1.053	401	401	susie	0.2	2.4e-09	-1.6126	0.10682	0.2512	-0.00737092	0.00402614	-1.83077	0.0671351	0.152347	3	0.984888		ENSG00000164144.15	4	152779936	152779937	0.2825	rs5019720	3.64	rs6817172	0.111	5.61	1.30288	385	385	susie	0.14	6.8e-08	1.6985	0.08942	0.2825	0.0045861	0.00362862	1.26387	0.206277
ENSG00000069943.9	15	55319161	55319162	0.2699	rs1915213	2.62	rs2289324	0.081478	4.23	1.31502	442	442	susie	0.086	0.00012	1.6118	0.10701	0.2699	0.0062758	0.00383283	1.63738	0.101551	0.188146	3	0.97948		ENSG00000148842.17	10	102918292	102918293	0.2228	rs17115171	2.62	rs2902548	0.034467	4.45	1.69817	342	1	top1	0.034	0.0062	1.69817	0.08948	0.2228	0.00898558	0.00438061	2.05122	0.0402459
ENSG00000128253.13	22	32203476	32203477	0.2394	rs5998144	-3.09	rs136429	0.08335	-4.46	-1.6005	545	545	susie	0.096	4.5e-05	1.61141	0.10709	0.2394	0.00393022	0.00401699	0.978399	0.327877	1.40741	3	0.703799		ENSG00000141668.9	18	72638520	72638521	0.2773	rs7504632	3.04	rs1367993	-0.00432	3.64	1.34784	541	541	susie	0.071	0.00013	1.69795	0.089518	0.2773	0.00393076	0.00360239	1.09116	0.275205
ENSG00000130762.14	1	3454425	3454426	0.3637	rs2483256	-2.84	rs2185639	0.121125	4.88	0.04889	511	15	enet	0.17	6.4e-08	-1.61084	0.107215	0.3637	-0.00472027	0.00319087	-1.4793	0.139059	0.319767	3	0.956269		ENSG00000260244.1	4	155734447	155734448	0.3653	rs1822803	3.05	rs1517294	0.0249	4.05	0.62767	453	31	enet	0.074	9.2e-05	-1.698	0.08952	0.3653	-0.00676821	0.00332772	-2.03389	0.0419626
ENSG00000122882.10	10	73169054	73169055	0.1649	rs7079772	1.96	rs3736278	0.10631	-5.15	1.82121	221	221	susie	0.14	6.1e-07	-1.61059	0.1073	0.1649	-0.00954597	0.00470441	-2.02915	0.0424426	2.28466	3	0.515467		ENSG00000186417.13	15	51341628	51341629	0.3701	rs2168623	2.39	rs2446420	0.08757	-5.09	1.13076	468	468	susie	0.21	1.6e-11	-1.69698	0.0897	0.3701	-0.00353059	0.00330676	-1.06769	0.285662
ENSG00000242220.6	21	32587372	32587373	0.262	rs2833863	-3.02	rs2833926	0.135224	-5.23	-1.6098	464	1	top1	0.14	1.3e-06	1.60984	0.10743	0.262	0.00238313	0.00369238	0.645419	0.518656	15.2086	3	0.00164676		ENSG00000049247.13	1	7853511	7853512	0.3618	rs1193159	2.49	rs4908694	0.224	6.85	-1.67582	444	444	susie	0.23	1.7e-12	-1.69651	0.08979	0.3618	-0.00299771	0.00312757	-0.958477	0.337822
ENSG00000130294.15	2	240820307	240820308	0.2584	rs4344930	3.36	rs6718518	0.13618	-4.79	1.60818	488	1	top1	0.14	1.2e-06	-1.60818	0.107795	0.2584	-0.00585333	0.00380754	-1.5373	0.12422	2.92624	3	0.403137		ENSG00000103942.12	15	82986152	82986153	0.186	rs8042254	-3.43	rs1256430	0.082309	4.39	1.69636	309	1	top1	0.082	3.9e-05	1.69636	0.08982	0.186	0.00727298	0.00424148	1.71473	0.0863954
ENSG00000283312.1	2	231495298	231495299	0.6448	rs4972979	-3.33	rs11685196	0.251962	-7.5	2.37241	371	27	enet	0.57	2.1e-30	-1.60809	0.107815	0.6448	-0.00458425	0.00232904	-1.9683	0.0490335	3.11893	3	0.37365		ENSG00000259065.1	14	73787359	73787360	0.6788	rs747324	3.21	rs17182607	0.373	8.42	-1.59919	388	55	enet	0.43	1e-24	-1.69396	0.09027	0.6788	-0.00454767	0.00242232	-1.8774	0.0604635
ENSG00000171345.13	17	41528307	41528308	0.4334	rs6503653	2.97	rs1051602	0.127915	5.85	1.12485	434	434	susie	0.28	8.4e-13	1.60802	0.107831	0.4334	0.00334295	0.00288141	1.16018	0.245977	2.83718	3	0.417416		ENSG00000174332.5	1	53738105	53738106	0.5404	rs503166	-2.99	rs11206187	0.264	7.48	-0.66687	500	500	susie	0.33	7e-18	-1.6934	0.09038	0.5404	-0.0049378	0.00281022	-1.75709	0.0789024
ENSG00000253981.5	8	8244039	8244040	0.2465	rs4551364	3.37	rs2945230	0.118212	-5.3	-1.6984	342	342	susie	0.13	2e-06	1.6065	0.10816	0.2465	0.00765299	0.00413239	1.85196	0.0640322	0.725713	3	0.86714		ENSG00000152404.15	11	107457843	107457844	0.2884	rs7927287	-2.12	rs12363600	0.219848	-6.57	2.05974	469	469	susie	0.23	2.3e-12	-1.6934	0.0904	0.2884	-0.0043499	0.00357393	-1.21712	0.223558
ENSG00000197776.7	14	49693104	49693105	0.165	rs3218799	-3.24	rs10146791	0.05611	4.44	-1.6041	382	1	top1	0.056	0.0016	-1.6041	0.10869	0.165	-0.0047104	0.00462642	-1.01815	0.308605	2.09577	3	0.552769		ENSG00000158856.17	8	22048994	22048995	0.145	rs13256571	-3.01	rs3176300	0.024	-4.28	0.53213	437	15	enet	0.13	2.7e-07	-1.6907	0.0909	0.145	-0.00961354	0.00536776	-1.79098	0.0732968
ENSG00000180279.6	19	50808873	50808874	0.67	rs10426	-2.85	rs11673306	0.39446	7.88	-1.60405	538	1	top1	0.39	8e-19	-1.60405	0.1087	0.67	-0.00424371	0.00241404	-1.75793	0.0787591	2.14488	3	0.542886		ENSG00000272182.1	3	58428254	58428255	0.1404	rs9311671	3.06	rs2138240	0.028457	-3.92	-0.38795	437	13	enet	0.029	0.011	1.69046	0.09094	0.1404	0.00797847	0.00532117	1.49938	0.133774
ENSG00000177556.11	5	151758778	151758779	0.2378	rs6876572	3.17	rs2915886	0.09401	-4.76	-1.67315	561	561	susie	0.11	1.7e-05	1.60198	0.10916	0.2378	0.0065367	0.00378931	1.72504	0.084521	4.87258	3	0.181369		ENSG00000214513.3	2	73202257	73202258	0.4434	rs2077586	-2.8	rs11902788	0.181086	6.38	1.37769	272	7	lasso	0.21	1.4e-11	1.68968	0.091089	0.4434	0.00538334	0.00293023	1.83717	0.0661848
ENSG00000057468.6	1	75796881	75796882	0.4493	rs4949682	-3.63	rs1146607	0.261143	-6.96	-0.8679	459	32	enet	0.34	5.1e-16	1.60145	0.109278	0.4493	0.00624745	0.00284936	2.19259	0.0283372	8.6357	3	0.0345478		ENSG00000104774.12	19	12666741	12666742	0.1954	rs1045913	3.07	rs8110545	0.162052	-5.73	1.68682	301	1	top1	0.16	6.1e-09	-1.68682	0.091637	0.1954	-0.00829867	0.00450252	-1.84312	0.0653116
ENSG00000279878.1	11	61526601	61526602	0.357	rs198755	-3.16	rs2924446	0.009051	4.04	-2.04609	351	351	susie	0.12	6.9e-06	-1.59957	0.109693	0.357	-0.00269744	0.00318658	-0.846502	0.397273	4.16965	3	0.243718		ENSG00000171680.21	1	6520060	6520061	0.2952	rs1883767	-2.86	rs3138156	0.0921	4.66	-1.89837	420	420	susie	0.094	1.1e-05	-1.68679	0.091644	0.2952	-0.0049853	0.0034948	-1.42649	0.153726
ENSG00000117620.14	1	99969864	99969865	0.1979	rs12036260	2.83	rs11166407	0.079628	-4.68	1.68811	458	458	susie	0.086	0.00011	-1.59936	0.10974	0.1979	-0.0043484	0.00413622	-1.0513	0.293122	4.1627	3	0.244423		ENSG00000109790.16	4	39045038	39045039	0.1954	rs12646251	3.19	rs7662121	0.0331	-3.85	-0.09438	486	486	susie	0.041	0.0031	-1.6867	0.09167	0.1954	-0.00316757	0.00433002	-0.731537	0.464451
ENSG00000259065.1	14	73787359	73787360	0.716	rs747324	3.21	rs17182607	0.44749	8.39	-1.59919	390	1	top1	0.45	6.2e-22	-1.59919	0.10978	0.716	-0.00394422	0.0023097	-1.70767	0.0876969	1.90902	3	0.591503		ENSG00000094796.4	17	41397591	41397592	0.383	rs6503653	2.97	rs9907886	0.225	6.41	1.37781	474	474	susie	0.25	2e-13	1.68552	0.091889	0.383	0.00620703	0.00311681	1.99147	0.0464293
ENSG00000151692.14	2	6917391	6917392	0.4068	rs2351935	-3.55	rs771272	0.098878	-5.62	-1.7178	595	11	enet	0.13	1.8e-06	1.5988	0.109866	0.4068	0.00402628	0.00290363	1.38664	0.165553	4.49941	3	0.212343		ENSG00000230124.6	1	180502953	180502954	0.318	rs7552084	2.41	rs7536561	0.215	6.58	1.83209	428	428	susie	0.22	7.9e-12	1.6849	0.092008	0.318	0.00490108	0.00351665	1.39368	0.163415
ENSG00000183476.12	15	78077807	78077808	0.1851	rs12902247	-2.73	rs9806257	-0.004029	3.58	1.37891	411	411	susie	0.01	0.11	1.59874	0.10988	0.1851	0.00856638	0.00452639	1.89254	0.0584187	7.49967	3	0.057567		ENSG00000165271.16	9	33473929	33473930	0.6824	rs3758268	3.41	rs3758280	0.42128	8.94	-1.53249	404	404	susie	0.42	4.3e-24	-1.6845	0.09208	0.6824	-0.00291926	0.00228416	-1.27805	0.201233
ENSG00000186532.11	17	1830633	1830634	0.3624	rs8074466	3.41	rs11062	0.069677	-4.8	1.05085	435	21	enet	0.17	3.5e-08	-1.59873	0.109881	0.3624	-0.00438422	0.00320144	-1.36945	0.170859	3.90357	3	0.272067		ENSG00000083535.15	13	72782096	72782097	0.4248	rs9564948	2.54	rs9564921	0.245824	-6.85	-1.6842	516	1	top1	0.25	2.8e-13	1.68423	0.0921	0.4248	0.0063707	0.00301786	2.111	0.034772
ENSG00000106077.18	7	73738866	73738867	0.6781	rs12536661	-2.15	rs6460052	0.194195	-5.69	0.43512	279	279	susie	0.25	1e-11	-1.5986	0.1099	0.6781	-0.00515169	0.00243416	-2.11642	0.0343094	0.942219	3	0.815229		ENSG00000124191.17	20	43914863	43914864	0.4812	rs6031108	-3.12	rs6073240	0.21	6.61	-1.64877	525	18	enet	0.24	5.9e-13	-1.68431	0.09212	0.4812	-0.00520089	0.00291719	-1.78284	0.0746118
ENSG00000158163.14	3	138115817	138115818	0.3632	rs6779681	2.33	rs7622521	0.149	-5.02	0.9503	351	9	lasso	0.21	1e-09	-1.59783	0.11008	0.3632	-0.00838751	0.00345052	-2.43079	0.0150659	1.07156	3	0.783943		ENSG00000231107.1	9	90433504	90433505	0.4306	rs1864202	3.44	rs6479594	0.29302	-7.55	-1.54993	598	598	susie	0.3	2.2e-16	1.6842	0.092141	0.4306	0.00566549	0.00319483	1.77333	0.0761736
ENSG00000057608.16	10	5842131	5842132	0.3865	rs11255575	2.49	rs1858446	0.091084	-5.4	1.37877	696	696	susie	0.14	1.2e-06	-1.59791	0.1101	0.3865	-0.00638408	0.00317053	-2.01357	0.044055	2.61293	3	0.455228		ENSG00000139546.10	12	53500936	53500937	0.2141	rs2366148	2.13	rs7313459	0.025147	-3.85	-1.6828	417	1	top1	0.025	0.017	1.68277	0.09242	0.2141	0.0057837	0.00427673	1.35236	0.176259
ENSG00000187994.13	19	38878278	38878279	0.38	rs3786949	-2.63	rs9941448	0.177527	-5.38	-1.37451	389	389	susie	0.18	2.2e-08	1.5969	0.11029	0.38	0.00235359	0.00302691	0.777554	0.436832	2.87721	3	0.410948		ENSG00000173156.6	11	67056817	67056818	0.3043	rs11227771	2.33	rs11227678	0.129341	-5.21	1.68223	250	1	top1	0.13	2.4e-07	-1.68223	0.0925	0.3043	-0.00430883	0.00353061	-1.22042	0.222305
ENSG00000068903.19	19	38899861	38899862	0.484	rs3786949	-2.63	rs9941448	0.355246	-7.52	-1.37451	388	388	susie	0.36	1e-16	1.5969	0.11029	0.484	0.00208548	0.00268206	0.777566	0.436825	2.87728	3	0.410935		ENSG00000117242.7	1	20651765	20651766	0.3602	rs10916769	2.73	rs607254	0.256	7.27	-1.68063	465	1	top1	0.26	7.5e-14	-1.68063	0.092834	0.3602	-0.00354805	0.00329486	-1.07684	0.28155
ENSG00000133433.10	22	23961185	23961186	0.7113	rs2236624	3.51	rs2739338	0.29647	8.02	-0.417207	422	27	enet	0.48	4.8e-24	-1.59619	0.11045	0.7113	-0.00379725	0.00225218	-1.68604	0.0917891	4.42886	3	0.218724		ENSG00000121289.17	19	32971990	32971991	0.2113	rs8182598	2.95	rs4805827	0.124225	-5.89	1.73382	445	445	susie	0.15	4.1e-08	-1.67959	0.093037	0.2113	-0.00865007	0.00443984	-1.94828	0.0513812
ENSG00000261829.1	2	231052039	231052040	0.3383	rs4972979	-3.33	rs12621567	0.175469	6.04	1.50419	432	11	lasso	0.2	1.7e-09	1.59579	0.110536	0.3383	0.00647775	0.00330075	1.96251	0.0497034	1.51026	3	0.679905		ENSG00000129116.17	4	168497065	168497066	0.2665	rs2046770	2.31	rs2723688	0.124	-4.99	1.67927	512	1	top1	0.12	4.2e-07	-1.6793	0.0931	0.2665	-0.0036113	0.00366824	-0.984479	0.32488
ENSG00000157985.18	2	235494088	235494089	0.2507	rs11894767	-2.78	rs10169296	0.001088	-2.87	-0.588902	493	493	susie	0.029	0.018	1.59485	0.110745	0.2507	0.00569992	0.00371005	1.53635	0.124453	5.25084	3	0.154325		ENSG00000224728.1	3	15878046	15878047	0.3014	rs490059	3.26	rs13085226	0.256635	7.21	1.67914	469	1	top1	0.26	7.2e-14	1.67914	0.093124	0.3014	0.00523394	0.00346951	1.50855	0.131413
ENSG00000166548.15	16	66552543	66552544	0.1624	rs235115	-2.52	rs11867053	0.082777	-4.59	1.38831	415	13	lasso	0.098	3.8e-05	-1.59468	0.11078	0.1624	-0.0065108	0.00501036	-1.29947	0.193784	1.92658	3	0.587783		ENSG00000278998.1	7	155222902	155222903	0.3021	rs10237786	-3.45	rs1124175	0.14	5.69	1.72779	583	583	susie	0.16	8.2e-09	1.67838	0.09327	0.3021	0.00460851	0.00336199	1.37077	0.170447
ENSG00000179071.4	11	85686276	85686277	0.32	rs11607590	1.93	rs17810766	0.019775	4.04	1.53695	361	15	enet	0.077	0.00026	1.59322	0.111112	0.32	0.003873	0.00343324	1.12809	0.259283	0.306198	3	0.958859		ENSG00000225756.1	9	133657312	133657313	0.3551	rs4962046	-2.54	rs2073835	0.1142	-5.53	-1.72023	589	589	susie	0.13	3.3e-07	1.6783	0.093286	0.3551	0.00505548	0.00325106	1.55503	0.11994
ENSG00000141504.11	17	7627875	7627876	0.3669	rs3803800	2.98	rs7211847	0.258525	6.78	-1.70515	496	496	susie	0.27	1.7e-12	-1.59285	0.111194	0.3669	-0.00360225	0.00311072	-1.15801	0.24686	4.27352	3	0.233404		ENSG00000122035.6	13	27270326	27270327	0.1913	rs3892443	-2.87	rs9512533	0.05234	4.11	0.3332	595	26	enet	0.058	0.00052	-1.6784	0.0933	0.1913	-0.00513594	0.0044746	-1.1478	0.251052
ENSG00000226752.9	9	120824827	120824828	0.94	rs10818516	2.43	rs4837796	0.694877	10.47	-1.75904	356	18	lasso	0.71	1.8e-43	-1.59253	0.11126	0.94	-0.00256878	0.0019389	-1.32487	0.185215	1.1044	3	0.776012		ENSG00000232926.1	22	19887288	19887289	0.6914	rs9604969	-3.91	rs8141610	0.124617	6.37	2.33133	556	556	susie	0.55	3.7e-34	1.6781	0.09333	0.6914	0.00304441	0.00224219	1.35779	0.174531
ENSG00000094796.4	17	41397591	41397592	0.355	rs6503653	2.97	rs9907886	0.149298	5.79	1.37781	470	470	susie	0.2	3.4e-09	1.5925	0.111273	0.355	0.00589896	0.0032591	1.80999	0.0702967	1.47596	3	0.687829		ENSG00000130294.15	2	240820307	240820308	0.1738	rs4344930	3.36	rs4459733	0.099628	4.91	-1.67688	488	1	top1	0.1	6.1e-06	-1.67687	0.093567	0.1738	-0.00450841	0.00455488	-0.989796	0.322274
ENSG00000113643.8	5	168486444	168486445	0.2128	rs3756603	2.75	rs7709842	0.04746	-4.24	-1.62855	605	605	susie	0.071	0.00042	1.59144	0.11151	0.2128	0.00473303	0.00422872	1.11926	0.26303	2.34528	3	0.503901		ENSG00000163918.10	3	186807057	186807058	0.5253	rs17777883	-2.95	rs1354091	0.376793	-8.49	-1.44164	570	19	enet	0.4	1.9e-22	1.67531	0.093873	0.5253	0.00432565	0.00248746	1.73898	0.0820378
ENSG00000141349.8	17	44070734	44070735	0.3499	rs4098686	2.63	rs10512490	0.162106	5.41	-1.60519	361	361	susie	0.16	7.9e-08	-1.59132	0.111538	0.3499	-0.00378026	0.0032455	-1.16477	0.244113	1.72697	3	0.630954		ENSG00000147535.16	8	38269242	38269243	0.2619	rs17435276	-3	rs11986274	0.213	6.62	-1.52827	285	285	susie	0.22	1.2e-11	-1.67516	0.0939	0.2619	-0.00696814	0.00402679	-1.73045	0.0835505
ENSG00000115306.15	2	54456284	54456285	0.3274	rs843682	2.64	rs7588499	0.023883	4.32	0.915469	526	33	enet	0.14	7.6e-07	1.59098	0.111614	0.3274	0.00261132	0.00332507	0.785343	0.432253	0.186577	3	0.979727		ENSG00000152154.10	2	39664981	39664982	0.3237	rs17500300	2.89	rs1861241	0.124885	5.46	-2.45658	442	442	susie	0.16	1.2e-08	-1.6748	0.093974	0.3237	-0.00505476	0.0035431	-1.42665	0.153682
ENSG00000137857.17	15	45129938	45129939	0.4352	rs3959644	2.2	rs1648307	0.307933	7.48	1.68699	301	301	susie	0.33	2.3e-15	1.59072	0.11167	0.4352	0.00556025	0.00294301	1.88931	0.0588508	0.817387	3	0.845304		ENSG00000128891.15	15	40565056	40565057	0.3833	rs11070256	2.68	rs17673703	0.333739	-8.36	1.59874	333	333	susie	0.34	9.7e-19	-1.67431	0.09407	0.3833	-0.00273263	0.00302686	-0.902792	0.366636
ENSG00000130540.13	22	43862502	43862503	0.3889	rs713724	-4.31	rs138067	0.15364	5.85	-0.68081	684	10	lasso	0.28	6e-13	-1.59003	0.11183	0.3889	-0.00226567	0.00315276	-0.718631	0.472368	5.98687	3	0.112251		ENSG00000243708.10	15	41837774	41837775	0.3493	rs8023925	-2.98	rs4924570	0.232501	7.17	-1.69365	403	403	susie	0.24	1.1e-12	-1.67327	0.09427	0.3493	-0.00467639	0.00320309	-1.45996	0.1443
ENSG00000271828.1	5	56927873	56927874	0.1686	rs6450393	3.1	rs185220	0.01249	-4.22	1.33179	494	494	susie	0.02	0.043	-1.58944	0.11196	0.1686	-0.011144	0.00498924	-2.23361	0.0255089	1.05312	3	0.788401		ENSG00000075975.15	3	12557013	12557014	0.268	rs9855183	-2.74	rs713178	0.166323	5.69	1.78493	467	9	lasso	0.17	2.8e-09	1.67288	0.094351	0.268	0.000715251	0.00363247	0.196905	0.843902
ENSG00000253403.1	5	161689407	161689408	0.1621	rs169792	-3.86	rs4454083	0.13775	5.33	1.35768	351	351	susie	0.14	8e-07	1.58943	0.11196	0.1621	0.00754877	0.00481486	1.56781	0.116926	0.703712	3	0.87233		ENSG00000269560.1	19	12532972	12532973	0.4691	rs1045913	3.07	rs7248145	0.318047	7.8	1.67257	285	1	top1	0.32	2.1e-17	1.67257	0.094411	0.4691	0.00497327	0.00290998	1.70904	0.0874437
ENSG00000260398.1	8	78605951	78605952	0.2869	rs2663301	-2.11	rs10504678	0.008068	4.21	1.10681	328	30	enet	0.08	0.00019	1.58809	0.11227	0.2869	0.00543313	0.00371494	1.46251	0.143602	0.469532	3	0.925532		ENSG00000130787.13	12	122835425	122835426	0.4167	rs11060152	-2.6	rs11060180	0.021704	4.46	0.0699	304	304	susie	0.18	6.6e-10	-1.67143	0.09464	0.4167	-0.00537953	0.00321818	-1.6716	0.0946025
ENSG00000151655.18	10	7703268	7703269	0.2813	rs2229359	2.46	rs7907897	0.058985	-5.61	-0.55235	609	27	enet	0.1	2.2e-05	1.58615	0.1127	0.2813	0.00741602	0.00376961	1.96732	0.0491467	0.300661	3	0.959904		ENSG00000225693.1	9	33019952	33019953	0.1351	rs3758268	3.41	rs10758183	0.07475	-5.16	1.39679	477	477	susie	0.089	2e-05	-1.6713	0.094657	0.1351	-0.0118131	0.0055851	-2.11511	0.0344205
ENSG00000140830.8	16	72094395	72094396	0.1942	rs12446005	2.27	rs12708923	0.009164	3.68	-1.28277	349	349	susie	0.033	0.013	-1.586	0.11274	0.1942	-0.00526753	0.00430912	-1.22241	0.221551	0.620397	3	0.891747		ENSG00000172780.16	3	129122800	129122801	0.1333	rs7611673	-2.35	rs9826969	0.125299	5.36	-1.55289	310	310	susie	0.13	3.2e-07	-1.67051	0.094819	0.1333	-0.00839434	0.00551061	-1.52331	0.127682
ENSG00000279834.1	15	81060952	81060953	0.2672	rs8036982	-2.51	rs2683259	0.011858	-3.57	1.07465	462	43	enet	0.032	0.014	-1.58424	0.11314	0.2672	-0.00570633	0.00365562	-1.56097	0.11853	1.17736	3	0.758439		ENSG00000167670.15	19	4402661	4402662	0.6498	rs4807578	2.87	rs11085074	0.322251	-8.05	-1.46496	379	45	enet	0.43	8.5e-25	1.67042	0.094836	0.6498	0.00398229	0.00238758	1.66792	0.0953323
ENSG00000154710.16	7	66682163	66682164	0.1177	rs11766621	2.48	rs10950050	0.090856	-4.9	-1.33948	231	231	susie	0.11	1.1e-05	1.5838	0.11324	0.1177	0.0156948	0.00654512	2.39794	0.0164875	3.6386	3	0.303226		ENSG00000235652.7	6	145809777	145809778	0.0953	rs12199325	-2.23	rs7752286	0.028163	3.82	-1.73225	267	267	susie	0.056	0.00064	-1.66972	0.094974	0.0953	-0.0118449	0.00674936	-1.75496	0.0792656
ENSG00000117154.11	1	18107745	18107746	0.4346	rs11577496	-3.49	rs3738087	0.123654	5.22	-1.79616	650	650	susie	0.13	2.4e-06	-1.58269	0.113492	0.4346	-0.00330505	0.00276083	-1.19712	0.231258	5.94997	3	0.11407		ENSG00000272195.1	1	244971087	244971088	0.1938	rs6429505	2.54	rs2291426	0.128	-5.39	1.6693	464	1	top1	0.13	2.6e-07	-1.6693	0.095058	0.1938	-0.00928615	0.00479985	-1.93467	0.0530304
ENSG00000167670.15	19	4402661	4402662	0.663	rs4807578	2.87	rs11085074	0.393476	-8.06	-1.46496	379	379	susie	0.45	6.1e-22	1.58249	0.11354	0.663	0.00386859	0.00234992	1.64627	0.099709	4.24094	3	0.236595		ENSG00000249572.1	5	33440618	33440619	0.3902	rs7700370	2.59	rs3756663	0.273	-7.19	1.66867	479	1	top1	0.27	9.2e-15	-1.66867	0.09518	0.3902	-0.00626168	0.00306427	-2.04345	0.041008
ENSG00000135535.15	6	109382456	109382457	0.136	rs10499054	-2.51	rs12528712	0.084651	-4.4	1.58166	385	1	top1	0.085	0.00013	-1.58166	0.113727	0.136	-0.00665273	0.00544188	-1.22251	0.221516	1.98798	3	0.574906		ENSG00000163520.13	3	13549130	13549131	0.2239	rs2956507	-3	rs1615157	-0.004424	-3.26	-0.94333	516	34	enet	0.033	0.0069	1.66758	0.095398	0.2239	0.00486581	0.00412539	1.17948	0.238207
ENSG00000184949.15	22	38656628	38656629	0.1788	rs11570601	2.7	rs2235230	0.14527	5.61	1.61909	366	366	susie	0.16	1.6e-07	1.5804	0.11402	0.1788	0.00525437	0.00437097	1.20211	0.229322	6.58007	3	0.0865577		ENSG00000182109.7	1	39546186	39546187	0.2573	rs17505083	-3.49	rs12134412	0.016	-4.57	1.50742	375	18	enet	0.094	1.1e-05	-1.66682	0.095551	0.2573	-0.00670883	0.00371432	-1.80621	0.0708859
ENSG00000269873.1	19	54438345	54438346	0.25	rs4806626	2.98	rs10401901	0.059798	-4.88	-2.0102	457	16	enet	0.16	1.9e-07	1.58003	0.1141	0.25	0.00380774	0.00384961	0.989125	0.322602	1.58723	3	0.662288		ENSG00000153820.12	2	228181644	228181645	0.3225	rs6738261	-2.63	rs12694769	0.15439	-5.71	1.66547	419	1	top1	0.15	1.5e-08	-1.66547	0.095818	0.3225	-0.00482215	0.00342382	-1.40841	0.159008
ENSG00000233894.1	1	74468194	74468195	0.2451	rs481387	3.01	rs11210427	0.072597	4.82	-2.20518	358	30	enet	0.12	4.2e-06	-1.579	0.114335	0.2451	-0.00411947	0.00387851	-1.06213	0.288179	9.39315	3	0.0244957		ENSG00000234719.8	16	11976642	11976643	0.7417	rs937964	2.79	rs2869492	0.609165	10.69	1.66535	452	1	top1	0.61	5.1e-40	1.66535	0.09584	0.7417	0.00510531	0.00241792	2.11145	0.0347339
ENSG00000253196.1	8	142763115	142763116	0.1517	rs7838992	-3.35	rs6980609	-0.001298	-3.73	1.19011	408	5	lasso	0.032	0.014	-1.57881	0.11438	0.1517	-0.00841826	0.00520951	-1.61594	0.106107	4.81056	3	0.186206		ENSG00000226752.9	9	120824827	120824828	0.9306	rs10818516	2.43	rs12343516	0.71754	11.68	-1.543	357	16	enet	0.74	7.2e-57	-1.665	0.095921	0.9306	-0.00271448	0.00194268	-1.39728	0.162329
ENSG00000058091.16	7	90563734	90563735	0.5414	rs13244124	-3.56	rs11763871	0.155345	5.61	-1.55609	448	43	enet	0.25	1.3e-11	-1.5787	0.1144	0.5414	-0.00401982	0.00268984	-1.49444	0.13506	4.85949	3	0.18238		ENSG00000143653.9	1	246724046	246724047	0.2648	rs12029050	2.62	rs4926440	0.0793	-4.71	1.66448	440	1	top1	0.079	5.4e-05	-1.66448	0.096017	0.2648	-0.00404368	0.00363189	-1.11338	0.265543
ENSG00000273449.1	4	163529770	163529771	0.6141	rs3797023	-3.78	rs2276979	0.517	9.11	1.4924	397	10	lasso	0.52	1e-26	1.5769	0.11481	0.6141	0.00305361	0.0024128	1.26559	0.205661	0.760102	3	0.858984		ENSG00000113971.19	3	132722441	132722442	0.7834	rs6800166	2.8	rs2369832	0.481956	-9.86	-1.92197	400	13	lasso	0.49	5.6e-29	1.66396	0.09612	0.7834	0.00366648	0.00222006	1.65153	0.098631
ENSG00000245680.9	19	37217924	37217925	0.126	rs862234	2.96	rs1375476	0.074063	-4.71	-1.63077	277	277	susie	0.11	1.7e-05	1.57664	0.11488	0.126	0.00925862	0.0055385	1.67169	0.0945864	0.982618	3	0.805458		ENSG00000273179.1	4	1167777	1167778	0.2539	rs4419429	-3.4	rs11247975	0.182	5.98	2.22861	384	25	enet	0.2	6e-11	1.663	0.09631	0.2539	0.00796816	0.00428859	1.85799	0.0631704
ENSG00000128791.11	18	9334766	9334767	0.2823	rs666536	-3.27	rs16954989	0.05626	-4.48	-1.40126	499	18	enet	0.079	0.00022	1.57655	0.1149	0.2823	0.00535815	0.00362696	1.47731	0.139592	2.01822	3	0.568633		ENSG00000140873.15	16	77435113	77435114	0.4987	rs8051539	-3.21	rs11149981	0.18627	7.19	1.36092	839	839	susie	0.36	4.5e-20	1.66025	0.09686	0.4987	0.0040198	0.00286547	1.40284	0.160664
ENSG00000186831.11	17	18426860	18426861	0.5215	rs4630608	-2.84	rs584300	0.098386	4.99	-0.84813	260	260	susie	0.21	8.5e-10	-1.57591	0.115047	0.5215	-0.00281142	0.00259984	-1.08138	0.279527	1.09039	3	0.779394		ENSG00000261159.1	3	128860525	128860526	0.3493	rs7611673	-2.35	rs1680790	0.206817	6.92	1.55763	352	352	susie	0.26	2.5e-14	1.66021	0.096872	0.3493	0.00591408	0.00339471	1.74214	0.0814832
ENSG00000259820.1	8	134798271	134798272	0.2528	rs7464953	-3.84	rs7460121	0.222877	-5.97	-0.0279	563	18	enet	0.24	3.3e-11	1.57534	0.11518	0.2528	0.00611325	0.00392446	1.55773	0.119297	0.0640164	3	0.995774		ENSG00000137857.17	15	45129938	45129939	0.3837	rs3959644	2.2	rs1706826	0.303933	7.72	1.65999	301	1	top1	0.3	1.5e-16	1.65999	0.09692	0.3837	0.00669919	0.00316948	2.11366	0.0345447
ENSG00000117480.15	1	46394264	46394265	0.4933	rs12410307	2.95	rs2145408	0.010906	-4.62	-1.01738	331	8	lasso	0.064	0.00081	1.57494	0.11527	0.4933	0.00263037	0.00268607	0.979261	0.327451	5.48708	3	0.139414		ENSG00000272732.1	7	7552439	7552440	0.442	rs17466737	-3.76	rs6463696	0.172	-6.81	-1.5546	703	703	susie	0.23	1.5e-12	1.65922	0.09707	0.442	0.00516285	0.00293822	1.75713	0.0788949
ENSG00000172367.15	11	119185474	119185475	0.133	rs555639	-2.33	rs10790286	0.155662	5.1	1.57474	375	1	top1	0.16	1.9e-07	1.57474	0.115316	0.133	0.00402892	0.00525874	0.766138	0.443594	4.03507	3	0.257702		ENSG00000178038.16	3	46693703	46693704	0.5307	rs749512	-3.73	rs3935248	0.242312	-7.02	-0.62213	346	346	susie	0.36	4.3e-20	1.65852	0.097213	0.5307	0.00258576	0.00256114	1.00961	0.31268
ENSG00000173821.19	17	80260865	80260866	0.3082	rs1285294	-2.98	rs9905727	0.081989	-4.69	1.57409	487	1	top1	0.082	0.00016	-1.57409	0.115467	0.3082	-0.00209077	0.00341193	-0.612782	0.54002	0.842238	3	0.83934		ENSG00000128487.16	17	20009343	20009344	0.1107	rs1682297	-2.87	rs1989379	-0.00118	-3.86	0.61101	278	278	susie	0.052	0.00092	-1.65691	0.097538	0.1107	-0.0113096	0.00556427	-2.03254	0.042099
ENSG00000257218.5	12	120446437	120446438	0.6053	rs16949946	2.74	rs7027	0.195588	6.29	-1.8928	388	38	enet	0.29	2.7e-13	-1.57364	0.11557	0.6053	-0.0054726	0.00268059	-2.04156	0.0411948	3.34864	3	0.340931		ENSG00000148396.18	9	136477688	136477689	0.2278	rs10116492	2.18	rs10870070	0.08059	-5.04	-1.49991	373	373	susie	0.13	2.3e-07	1.6557	0.097782	0.2278	0.00643344	0.00411534	1.56328	0.117986
ENSG00000077348.8	19	41397458	41397459	0.292	rs1529717	2.82	rs11670757	0.234762	6.54	-1.44878	375	375	susie	0.25	1.6e-11	-1.57351	0.1156	0.292	-0.00335686	0.00329436	-1.01897	0.308217	12.4003	3	0.00613046		ENSG00000250569.1	8	86483001	86483002	0.1755	rs6985066	-1.97	rs7820697	0.163	5.69	1.55901	446	5	lasso	0.17	3.8e-09	1.65507	0.0979	0.1755	0.00350439	0.00452666	0.774168	0.438831
ENSG00000223891.5	20	44210959	44210960	0.439	rs6031108	-3.12	rs16988852	0.032015	4.27	-1.1685	504	11	lasso	0.094	5.6e-05	-1.57356	0.1156	0.439	-0.00393229	0.00283397	-1.38756	0.165272	1.64422	3	0.649405		ENSG00000167183.2	17	47957877	47957878	0.234	rs41457949	-2.65	rs11650043	0.0827	4.66	1.65431	385	1	top1	0.083	3.7e-05	1.65431	0.098065	0.234	0.00802493	0.00411855	1.94849	0.0513568
ENSG00000269973.1	2	9936359	9936360	0.6604	rs951629	-3.17	rs4669490	0.27898	7.07	-0.537326	535	19	enet	0.36	9.8e-17	-1.57213	0.115921	0.6604	-0.00217102	0.00224809	-0.965714	0.334187	4.60529	3	0.203089		ENSG00000196177.12	10	123008978	123008979	0.3871	rs9423338	2.97	rs4980175	0.123346	4.97	-2.32785	582	15	lasso	0.16	1.1e-08	-1.65418	0.09809	0.3871	-0.00471986	0.00328885	-1.43511	0.151256
ENSG00000133243.8	19	2034880	2034881	0.379	rs4807179	2.79	rs11669527	0.202087	5.76	2.29499	390	23	enet	0.24	5.9e-11	1.57209	0.11593	0.379	0.00650398	0.00319872	2.03331	0.0420215	0.96961	3	0.808605		ENSG00000198420.9	7	143902197	143902198	0.1219	rs1525107	2.85	rs4726661	0.0533	-4.21	-0.644993	228	18	enet	0.1	4.2e-06	1.65297	0.09834	0.1219	0.0106083	0.00506084	2.09615	0.0360685
ENSG00000256972.1	11	115333576	115333577	0.352	rs2513678	-3.16	rs715295	0.250116	-6.36	1.60757	490	2	lasso	0.25	1.2e-11	-1.57158	0.116047	0.352	-0.00817981	0.00347908	-2.35114	0.0187161	0.786395	3	0.852718		ENSG00000245680.9	19	37217924	37217925	0.1841	rs862234	2.96	rs1612652	0.105912	-5.46	-1.61211	277	277	susie	0.14	4.6e-08	1.6525	0.098433	0.1841	0.00797304	0.00458026	1.74074	0.0817289
ENSG00000230183.4	15	56007175	56007176	0.2048	rs12593195	3.03	rs10518824	0.074843	4.59	1.23917	366	366	susie	0.096	4.5e-05	1.57116	0.11615	0.2048	0.00996313	0.0047654	2.09072	0.0365531	2.01636	3	0.569018		ENSG00000250317.8	4	25861829	25861830	0.2048	rs10032586	2.96	rs6847307	0.0374	-4.07	1.68231	469	7	enet	0.097	7.7e-06	-1.6509	0.09876	0.2048	-0.00813131	0.00445254	-1.82622	0.0678172
ENSG00000203880.11	20	64255694	64255695	0.271	rs2254398	3.15	rs6062363	0.013275	-3.95	-0.5413	230	27	enet	0.1	2.4e-05	1.57095	0.1162	0.271	0.00655234	0.00383831	1.70709	0.0878052	0.132553	3	0.987663		ENSG00000275371.1	16	30110894	30110895	0.2821	rs6565169	3.28	rs3809624	0.136925	5.21	-1.65016	224	1	top1	0.14	1e-07	-1.65016	0.09891	0.2821	-0.00570024	0.00368094	-1.54858	0.121482
ENSG00000171759.9	12	102950867	102950868	0.3451	rs10860910	-3.04	rs10778209	0.163023	5.15	-1.2308	444	46	enet	0.18	2.2e-08	-1.57059	0.11628	0.3451	-0.00717882	0.00348027	-2.06272	0.0391392	3.86227	3	0.276726		ENSG00000132792.18	20	37693954	37693955	0.2115	rs198494	-3.65	rs6020712	0.178	6.28	1.89727	403	403	susie	0.19	3.1e-10	1.65015	0.09891	0.2115	0.00303966	0.00403383	0.753542	0.451124
ENSG00000146151.12	6	55579213	55579214	0.211	rs12208624	2.76	rs10948918	0.078899	-4	-1.56988	447	1	top1	0.079	0.00022	1.56988	0.116443	0.211	0.00383503	0.00401214	0.955856	0.339145	3.73134	3	0.291974		ENSG00000076043.9	11	114439385	114439386	0.1786	rs11215219	3.08	rs11824249	0.027557	4.16	1.64928	579	1	top1	0.028	0.013	1.64928	0.0991	0.1786	0.00335261	0.00433847	0.772764	0.439662
ENSG00000267251.2	18	80183679	80183680	0.1795	rs12201	-2.43	rs11664816	0.08394	4.9	-1.56875	219	1	top1	0.084	0.00014	-1.56875	0.11671	0.1795	-0.00651046	0.00448843	-1.4505	0.146919	1.73761	3	0.628605		ENSG00000226964.1	10	47706202	47706203	0.1262	rs10788705	-2.43	rs743508	0.042356	4.16	1.64896	130	1	top1	0.042	0.0027	1.64896	0.09916	0.1262	0.00935059	0.00555855	1.6822	0.0925301
ENSG00000187953.10	7	6710127	6710128	0.5713	rs10447683	3.13	rs6954172	0.101086	-5.5	-0.23939	317	16	lasso	0.19	6.3e-09	-1.5683	0.11681	0.5713	-0.00488149	0.00268934	-1.81512	0.0695049	5.13267	3	0.162336		ENSG00000273198.1	1	186521772	186521773	0.3335	rs2383477	2.9	rs10911861	0.16	-6.63	1.98847	384	47	enet	0.3	1.6e-16	-1.64845	0.09926	0.3335	-0.00416487	0.00326341	-1.27623	0.201874
ENSG00000169629.11	2	112434487	112434488	0.7975	rs13387346	2.52	rs6542056	0.532341	-9.86	-2.00043	401	26	lasso	0.63	1.1e-35	1.5671	0.117091	0.7975	0.00482723	0.00243989	1.97846	0.0478765	4.03647	3	0.257553		ENSG00000228716.6	5	80654982	80654983	0.7253	rs35000	3.03	rs1677703	0.332	-8.79	1.76945	478	478	susie	0.67	1.1e-46	-1.64792	0.09937	0.7253	-0.00359052	0.00236815	-1.51617	0.129475
ENSG00000260641.1	4	98658903	98658904	0.5469	rs17027380	-3.86	rs10003932	0.0755	4.45	0.571	435	435	susie	0.15	4.8e-07	1.5656	0.11745	0.5469	0.00439571	0.00268948	1.63441	0.102173	2.97222	3	0.395929		ENSG00000272556.2	7	45769104	45769105	0.2804	rs7795962	2.85	rs17172602	0.16	-5.98	-1.64761	404	1	top1	0.16	8.1e-09	1.64761	0.09943	0.2804	0.00356482	0.00346699	1.02822	0.303848
ENSG00000007933.12	1	171090876	171090877	0.2492	rs1920150	-2.96	rs2281006	0.01744	4.48	-1.39327	520	9	lasso	0.089	8.9e-05	-1.56418	0.117776	0.2492	-0.00423598	0.00400067	-1.05882	0.289684	3.20728	3	0.360758		ENSG00000141965.4	19	4791680	4791681	0.2279	rs4807578	2.87	rs11878617	0.012512	3.88	1.19678	427	21	enet	0.045	0.002	1.64755	0.099445	0.2279	0.00575144	0.00404741	1.42102	0.155311
ENSG00000166986.14	12	57475444	57475445	0.1943	rs35569378	2.88	rs11172147	0.024732	3.91	-1.5633	340	1	top1	0.025	0.027	-1.56328	0.11799	0.1943	-0.00710797	0.00446639	-1.59143	0.111512	4.0717	3	0.253825		ENSG00000273076.1	22	38743494	38743495	0.1555	rs34500977	2.34	rs5757277	-0.002484	3.53	0.650645	381	28	enet	0.015	0.053	1.6472	0.09952	0.1555	0.00798208	0.00476773	1.67419	0.0940931
ENSG00000283366.1	22	18998273	18998274	0.6885	rs9606020	-2.99	rs5993445	0.26004	6.56	2.80928	295	7	lasso	0.37	2.1e-17	1.5621	0.11826	0.6885	0.00253657	0.00232309	1.0919	0.274879	2.27345	3	0.517627		ENSG00000183723.12	16	66696706	66696707	0.1981	rs3730403	-2.48	rs35449178	0.006578	-3.12	-1.64472	360	1	top1	0.0066	0.14	1.64472	0.10003	0.1981	0.00223781	0.00423275	0.52869	0.597021
ENSG00000233108.1	7	7969902	7969903	0.2157	rs17466737	-3.76	rs10264110	-0.006353	-3.25	-0.30037	707	707	susie	0.038	0.0085	-1.5619	0.11831	0.2157	-0.00679533	0.00421058	-1.61387	0.106556	0.489162	3	0.921266		ENSG00000101144.12	20	57266628	57266629	0.2916	rs2865379	3.35	rs10375	0.145	-5.47	1.64455	708	1	top1	0.15	4e-08	-1.64455	0.10006	0.2916	-0.00648158	0.00351981	-1.84145	0.0655549
ENSG00000220563.1	6	85660605	85660606	0.23	rs7755996	2.25	rs6454505	0.04989	-5.04	0.87708	336	16	enet	0.11	1.6e-05	-1.5619	0.118311	0.23	-0.00299482	0.00388781	-0.770309	0.441116	2.23379	3	0.525324		ENSG00000275620.1	20	63253977	63253978	0.1864	rs6011670	-2.77	rs2273487	0.116	5.24	1.73008	494	6	enet	0.15	2.1e-08	1.6445	0.10007	0.1864	0.00801085	0.00430309	1.86165	0.0626524
ENSG00000122674.11	7	5898733	5898734	0.3108	rs1017035	2.89	rs6946205	0.017823	3.58	-0.05469	342	27	enet	0.14	1.2e-06	-1.5618	0.11833	0.3108	-0.00507615	0.00351842	-1.44274	0.149095	0.593904	3	0.897827		ENSG00000176472.10	19	43525496	43525497	0.2185	rs3213328	-3.76	rs2682587	0.043882	4.71	0.21963	374	15	enet	0.074	9.8e-05	1.64284	0.100415	0.2185	0.00497355	0.00424976	1.17031	0.241876
ENSG00000204963.5	5	140834247	140834248	0.21	rs31874	-2.96	rs2878996	0.0781	-4.68	1.73829	374	374	susie	0.11	1.8e-05	-1.56162	0.11838	0.21	-0.00878053	0.00458112	-1.91668	0.0552788	1.76615	3	0.622328		ENSG00000198964.13	10	50624949	50624950	0.1691	rs7075104	2.53	rs1436213	0.019935	-3.47	1.07877	405	405	susie	0.021	0.027	-1.64121	0.10075	0.1691	-0.00716723	0.00448273	-1.59886	0.109853
ENSG00000105612.8	19	12881467	12881468	0.382	rs1045913	3.07	rs2974755	0.101659	5.38	1.56053	329	1	top1	0.1	2.8e-05	1.56053	0.11863	0.382	0.0053454	0.00328429	1.62757	0.103616	1.19472	3	0.75427		ENSG00000142798.17	1	21937296	21937297	0.2604	rs926435	3.28	rs922899	-0.00333	3.43	-0.74849	522	522	susie	0.054	0.00074	-1.64109	0.100779	0.2604	-0.00599105	0.00370898	-1.61528	0.106249
ENSG00000164100.8	4	118034344	118034345	0.4459	rs17642498	3.2	rs1903180	0.0206	4.68	-2.2586	368	35	enet	0.2	1.6e-09	-1.5605	0.11864	0.4459	-0.00343728	0.0028537	-1.2045	0.228397	5.19234	3	0.158243		ENSG00000273219.1	7	135704536	135704537	0.1511	rs11978482	3.14	rs11768962	0.0618	4.2	-1.64526	460	460	susie	0.063	0.00029	-1.64076	0.10085	0.1511	-0.00525264	0.00508252	-1.03347	0.301384
ENSG00000273100.1	6	170178680	170178681	0.226	rs7770638	2.86	rs2935105	0.052498	4.57	0.88284	390	4	lasso	0.083	0.00015	1.56026	0.118699	0.226	0.00590165	0.00390787	1.5102	0.130994	4.4712	3	0.214874		ENSG00000181523.12	17	80220914	80220915	0.3751	rs1285294	-2.98	rs4889822	0.00375	4.65	-0.38149	485	15	lasso	0.15	2.8e-08	-1.63992	0.101022	0.3751	-0.00399887	0.0030659	-1.30431	0.192129
ENSG00000111254.7	12	4649046	4649047	0.4554	rs12315875	-4.19	rs979877	0.379516	-7.76	1.5602	696	1	top1	0.38	5.4e-18	-1.56018	0.11872	0.4554	-0.00324008	0.00277423	-1.16792	0.242839	1.84571	3	0.605038		ENSG00000174529.7	1	205084459	205084460	0.3086	rs2802854	-2.62	rs10900443	0.0418	5.57	-0.79814	602	39	enet	0.17	3.4e-09	-1.63989	0.101028	0.3086	-0.00648755	0.00352604	-1.8399	0.0657833
ENSG00000136044.11	12	105236237	105236238	0.4205	rs12296700	3.09	rs2440695	0.32605	7.8	1.5852	546	546	susie	0.35	1.9e-16	1.55972	0.11883	0.4205	0.00486477	0.00313574	1.5514	0.120807	2.42634	3	0.488751		ENSG00000165449.11	10	59736001	59736002	0.8399	rs7912407	2.9	rs10128501	0.48473	-9.74	0.49075	560	560	susie	0.61	5.8e-40	-1.63982	0.10104	0.8399	-0.00198235	0.00201167	-0.985425	0.324415
ENSG00000259407.1	15	85750280	85750281	0.1626	rs7181017	-2.86	rs2554	0.125484	-4.58	1.55934	558	1	top1	0.13	3.2e-06	-1.55934	0.11892	0.1626	-0.00870109	0.00506131	-1.71914	0.085589	1.8702	3	0.599779		ENSG00000226864.2	10	121928311	121928312	0.4397	rs2420953	-3.05	rs10887023	0.109072	-5.82	-0.26196	630	8	lasso	0.27	9.3e-15	1.63754	0.10152	0.4397	0.00383421	0.00291523	1.31523	0.188432
ENSG00000123179.13	13	49691474	49691475	0.821	rs7997798	2.51	rs9596178	0.216193	-7.6	-0.8745	397	397	susie	0.48	5.9e-24	1.56106	0.119	0.821	0.00321538	0.0021273	1.51148	0.130665	1.29946	3	0.729262		ENSG00000128422.15	17	41624841	41624842	0.2818	rs6503653	2.97	rs7503702	0.231	6.8	-1.63483	426	1	top1	0.23	1.8e-12	-1.63483	0.102084	0.2818	-0.00734883	0.00384828	-1.90964	0.0561796
ENSG00000250569.1	8	86483001	86483002	0.3374	rs6985066	-1.97	rs7820697	0.268592	6.68	1.55901	445	1	top1	0.27	2.2e-12	1.55901	0.119	0.3374	0.00215646	0.00327087	0.659293	0.509708	1.35922	3	0.715121		ENSG00000121068.13	17	61399895	61399896	0.1516	rs917533	2.63	rs9907379	0.135	5.18	1.63451	320	1	top1	0.13	1.3e-07	1.63451	0.102151	0.1516	0.00867255	0.00517011	1.67744	0.0934567
ENSG00000146469.12	6	152750797	152750798	0.253	rs647749	-3.45	rs641110	0.093548	4.37	0.87653	580	580	susie	0.1	2.3e-05	1.55834	0.119153	0.253	0.0052907	0.00362905	1.45788	0.144874	6.90918	3	0.0748495		ENSG00000244399.3	2	85442494	85442495	0.4528	rs10192927	-2.95	rs3770102	0.245865	-6.94	1.63304	467	1	top1	0.25	2.8e-13	-1.63304	0.10246	0.4528	-0.00308696	0.00263608	-1.17104	0.241583
ENSG00000261670.1	8	103464388	103464389	0.2854	rs2023030	3.16	rs4734716	0.237328	-6.18	1.55595	403	1	top1	0.24	5.9e-11	-1.55595	0.11972	0.2854	-0.00379979	0.00351135	-1.08214	0.279189	3.42222	3	0.330991		ENSG00000136682.14	2	113437690	113437691	0.164	rs10199363	2.05	rs761647	-0.00522	3.69	-1.38989	418	24	enet	0.05	0.0012	-1.63213	0.102653	0.164	-0.00663516	0.00487013	-1.36242	0.173066
ENSG00000010219.13	12	4562203	4562204	0.1915	rs12315875	-4.19	rs2286576	0.140313	5.05	1.555	657	1	top1	0.14	8e-07	1.55502	0.11994	0.1915	0.00443205	0.00422316	1.04946	0.293964	2.80377	3	0.422879		ENSG00000143156.13	1	169367966	169367967	0.2816	rs5355	2.32	rs10800408	0.11	-4.86	-1.63211	588	1	top1	0.11	2e-06	1.63211	0.102655	0.2816	0.00515626	0.00351447	1.46715	0.142335
ENSG00000125447.16	17	75261672	75261673	0.3117	rs4435292	-2.51	rs11077778	0.050639	3.91	0.94833	376	8	lasso	0.055	0.0018	1.55487	0.119976	0.3117	0.00481183	0.00347435	1.38496	0.166066	2.16832	3	0.538216		ENSG00000124786.9	6	8435482	8435483	0.1597	rs17786016	-2.3	rs3799255	0.064367	-5.03	-1.52367	480	480	susie	0.11	2.5e-06	1.63161	0.102763	0.1597	0.00684282	0.0047361	1.44482	0.148508
ENSG00000141258.12	17	2337507	2337508	0.3913	rs17339284	-2.68	rs3213714	0.008154	-4.11	-1.23171	411	39	enet	0.054	0.002	1.55374	0.120247	0.3913	0.00490079	0.00317782	1.54218	0.123029	3.41317	3	0.332199		ENSG00000116288.12	1	7954290	7954291	0.1294	rs301806	2.87	rs3766606	0.0281	-4.75	-1.6308	424	1	lasso	0.032	0.008	1.6308	0.102933	0.1294	0.00643317	0.00550496	1.16861	0.242559
ENSG00000176092.14	1	26360051	26360052	0.1709	rs11800553	2.17	rs10493030	0.083929	4.44	1.55654	381	381	susie	0.097	4.3e-05	1.55251	0.12054	0.1709	0.00673089	0.00470967	1.42917	0.152957	4.23589	3	0.237093		ENSG00000173821.19	17	80260865	80260866	0.4252	rs1285294	-2.98	rs12937242	0.107	-5.13	1.70082	487	487	susie	0.12	6.9e-07	-1.62861	0.103396	0.4252	-0.00177739	0.00289281	-0.614418	0.538939
ENSG00000100592.15	14	59188679	59188680	0.346	rs12887755	3.88	rs1252989	0.03692	4.55	-2.16852	618	29	enet	0.067	0.00063	-1.55248	0.12055	0.346	-0.00364752	0.00308947	-1.18063	0.23775	5.32044	3	0.149782		ENSG00000151632.17	10	5018030	5018031	0.4002	rs878766	2.9	rs12774134	0.244773	6.85	-1.62804	650	1	top1	0.24	3.2e-13	-1.62804	0.10352	0.4002	-0.0036119	0.00285478	-1.26521	0.205796
ENSG00000181045.14	17	80219698	80219699	0.2345	rs1285294	-2.98	rs12937242	-0.005147	-3.97	1.70082	485	14	enet	0.007	0.15	-1.55233	0.120583	0.2345	-0.00138315	0.00385619	-0.358683	0.719833	4.32046	3	0.228875		ENSG00000166974.12	18	34976927	34976928	0.1987	rs8086207	-2.99	rs651231	0.13971	6.27	1.73989	376	2	lasso	0.16	6.5e-09	1.62685	0.103768	0.1987	0.0057945	0.00434459	1.33373	0.182293
ENSG00000225978.3	20	63102319	63102320	0.477	rs6011670	-2.77	rs6011617	-0.003959	3.95	-0.1412	517	30	enet	0.083	0.00015	-1.55199	0.1207	0.477	-0.00247989	0.00264341	-0.938138	0.348174	4.70315	3	0.19487		ENSG00000196123.12	16	67184039	67184040	0.3321	rs3730403	-2.48	rs13339140	0.15316	7.26	-2.46911	250	9	lasso	0.26	5.7e-14	-1.62614	0.10392	0.3321	-0.00601477	0.00350013	-1.71844	0.0857157
ENSG00000186732.13	22	43411195	43411196	0.2446	rs737612	2.66	rs8135509	0.09398	5.16	-2.59203	602	33	enet	0.1	2.6e-05	-1.55108	0.12088	0.2446	-0.00576249	0.00401668	-1.43464	0.151389	4.12885	3	0.247883		ENSG00000180245.4	4	109827993	109827994	0.3921	rs6533498	-2.64	rs3188897	0.278	-7.62	1.6489	403	403	susie	0.29	1.1e-15	-1.6261	0.10393	0.3921	-0.00638892	0.00320222	-1.99515	0.0460262
ENSG00000167701.13	8	144502972	144502973	0.2055	rs6988451	-2.5	rs4407919	0.040334	4.28	1.55082	227	1	top1	0.04	0.0067	1.55082	0.12094	0.2055	0.00517829	0.00416544	1.24315	0.213811	0.759877	3	0.859038		ENSG00000173214.5	6	111259347	111259348	0.1641	rs4082794	-3.59	rs11153280	0.12678	5.28	1.62601	382	1	top1	0.13	3.2e-07	1.62601	0.103949	0.1641	0.00774252	0.00483333	1.6019	0.109177
ENSG00000135318.11	6	85449583	85449584	0.259	rs7755996	2.25	rs10498955	-0.006335	-3.76	-0.53618	431	431	susie	0.017	0.056	-1.55042	0.12104	0.259	-0.00739235	0.00409599	-1.80478	0.0711098	2.81627	3	0.420828		ENSG00000110427.14	11	33542071	33542072	0.2687	rs3117655	-3.63	rs4755765	0.045728	4.39	-1.27939	440	9	lasso	0.055	0.00073	-1.62608	0.104	0.2687	-0.00505264	0.00385137	-1.31191	0.189551
ENSG00000197734.8	14	77761104	77761105	0.184	rs11982	3.05	rs2287653	-0.00645	-3.44	1.62058	619	619	susie	0.033	0.013	-1.54846	0.12151	0.184	-0.00798294	0.00468858	-1.70263	0.0886368	0.40661	3	0.938874		ENSG00000079950.13	6	132513197	132513198	0.286	rs13207355	-3.11	rs7770326	0.026356	-4.04	1.62389	538	1	top1	0.026	0.015	-1.62389	0.1044	0.286	-0.0060128	0.00381038	-1.578	0.114565
ENSG00000134121.9	3	196595	196596	0.4063	rs2892212	2.97	rs9790115	0.185	-6.07	2.1822	353	18	enet	0.24	3.5e-11	-1.54426	0.12252	0.4063	-0.00249074	0.00292411	-0.851795	0.394328	2.40749	3	0.492242		ENSG00000272156.1	2	54082553	54082554	0.1573	rs6713523	2.8	rs3770393	0.006397	4.53	1.53838	452	16	enet	0.049	0.0014	1.62386	0.104405	0.1573	0.00561453	0.00470577	1.19312	0.232824
ENSG00000152292.16	2	85418720	85418721	0.6769	rs10192927	-2.95	rs3770102	0.444689	-8.39	1.63304	458	41	enet	0.55	3.3e-29	-1.54395	0.1226	0.6769	-0.00175932	0.00221212	-0.795308	0.426435	7.89532	3	0.0482255		ENSG00000174482.10	9	28670285	28670286	0.5832	rs9792406	3.78	rs10757796	0.48473	9.63	-1.34805	525	525	susie	0.53	3e-32	-1.6238	0.104423	0.5832	-0.00404194	0.00261967	-1.54292	0.12285
ENSG00000279785.1	7	66474555	66474556	0.0857	rs10215516	2.33	rs3846973	0.01953	-3.33	-1.54343	233	1	top1	0.02	0.044	1.5434	0.12273	0.0857	0.0176987	0.00756872	2.3384	0.0193665	3.2702	3	0.351812		ENSG00000159267.14	21	36990235	36990236	0.3792	rs9636922	2.66	rs1007423	0.20889	6.93	1.777	458	8	lasso	0.29	8.3e-16	1.62373	0.104433	0.3792	0.00316439	0.00301608	1.04918	0.294098
ENSG00000181031.15	17	386253	386254	0.3501	rs910924	-3	rs9789059	0.014739	3.71	0.03127	312	42	enet	0.059	0.0013	1.54281	0.122877	0.3501	0.00328745	0.003219	1.02127	0.307129	3.06929	3	0.381065		ENSG00000136802.11	9	128882111	128882112	0.1649	rs17440384	2.62	rs10760581	0.10662	-4.88	-1.62362	320	1	top1	0.11	2.9e-06	1.6236	0.104457	0.1649	0.00724842	0.00455945	1.58976	0.11189
ENSG00000011485.14	19	46346993	46346994	0.319	rs8101424	-3.24	rs4802307	0.017524	-3.9	0.708464	410	55	enet	0.086	0.00012	-1.54211	0.12305	0.319	-0.00499065	0.00343493	-1.45291	0.146247	3.89708	3	0.272794		ENSG00000157193.15	1	53328069	53328070	0.3506	rs503166	-2.99	rs17785382	0.0972	-5.17	-0.11819	488	8	lasso	0.16	1.3e-08	1.62237	0.104725	0.3506	0.00729577	0.00362204	2.01427	0.0439809
ENSG00000110514.19	11	47269160	47269161	0.296	rs6485690	-3.19	rs326214	0.03172	-5.15	-0.07102	301	23	enet	0.11	1.6e-05	-1.54152	0.123191	0.296	-0.0041269	0.00344708	-1.19722	0.231222	1.15709	3	0.763312		ENSG00000213197.3	2	152389936	152389937	0.0674	rs7589218	-2.12	rs11898429	0.081211	-4.4	-1.62231	433	1	top1	0.081	4.4e-05	1.62231	0.104737	0.0674	0.0140099	0.00782675	1.79	0.0734541
ENSG00000169733.11	17	82051733	82051734	0.3347	rs3208787	2.97	rs9915228	0.273187	6.67	-1.54107	304	1	top1	0.27	1.3e-12	-1.54107	0.123301	0.3347	-0.00669257	0.00350684	-1.90843	0.0563351	0.232167	3	0.972237		ENSG00000255418.5	11	23164899	23164900	0.3479	rs10833940	-2.96	rs1600957	0.158487	5.8	1.70191	507	507	susie	0.17	1.9e-09	1.62316	0.105	0.3479	0.0065962	0.0034298	1.9232	0.0544548
ENSG00000124749.16	6	56394093	56394094	0.726	rs4256439	2.64	rs10498810	0.28385	7.26	1.42056	420	27	enet	0.37	2.3e-17	1.53944	0.123697	0.726	0.00193476	0.00224198	0.862971	0.388153	3.76178	3	0.288363		ENSG00000023516.8	13	42272152	42272153	0.5902	rs3742262	2.18	rs17521870	0.349242	-8.37	0.9352	512	20	enet	0.37	1e-20	-1.62204	0.105	0.5902	-0.00505839	0.00253256	-1.99734	0.045788
ENSG00000146243.13	6	78867471	78867472	0.418	rs9343883	2.35	rs9352668	0.261101	-7.36	-1.21964	376	20	enet	0.34	6.1e-16	1.53925	0.123744	0.418	0.00349806	0.00306289	1.14208	0.253422	5.51996	3	0.13745		ENSG00000183423.11	4	109848201	109848202	0.2673	rs6533498	-2.64	rs12513108	0.199	-6.45	1.80449	408	408	susie	0.2	6e-11	-1.6204	0.10516	0.2673	-0.0067085	0.00380277	-1.76411	0.0777135
ENSG00000177432.6	4	88698234	88698235	0.2383	rs11733230	3.22	rs3017895	0.149	5.44	1.6269	405	405	susie	0.15	2.8e-07	1.5385	0.12393	0.2383	0.00381415	0.00391611	0.973964	0.330074	0.795948	3	0.850436		ENSG00000169856.8	15	52791077	52791078	0.2567	rs2651505	-3.09	rs10518694	0.144574	5.96	1.93063	494	6	lasso	0.2	1e-10	1.61955	0.10533	0.2567	0.00375771	0.00377772	0.994702	0.319881
ENSG00000141664.9	18	62523006	62523007	0.3649	rs17070072	-3.11	rs8083511	0.04362	4.45	-0.95924	428	15	enet	0.054	0.0019	-1.53835	0.12396	0.3649	-0.0039794	0.00311457	-1.27767	0.201365	1.74298	3	0.627421		ENSG00000204970.9	5	140786135	140786136	0.2412	rs31874	-2.96	rs801189	0.249	-7.28	-1.60375	362	56	enet	0.31	7.6e-17	1.61907	0.10543	0.2412	0.00800856	0.0043102	1.85805	0.0631618
ENSG00000242593.5	7	124049131	124049132	0.4159	rs9969229	2.58	rs10224465	0.202522	-6.52	1.26906	395	31	enet	0.29	2.5e-13	-1.5383	0.12397	0.4159	-0.00309196	0.00296594	-1.04249	0.297184	1.22754	3	0.746407		ENSG00000233569.1	9	117648605	117648606	0.6203	rs10818035	-2.86	rs532742	0.296	7.59	-1.54007	581	581	susie	0.34	1.6e-18	-1.619	0.105453	0.6203	-0.00354266	0.00241782	-1.46523	0.142859
ENSG00000011566.14	2	39437311	39437312	0.1644	rs7582507	-2.66	rs7598583	0.043247	-3.85	-1.96934	319	18	enet	0.058	0.0014	1.53822	0.123995	0.1644	0.00720452	0.00489462	1.47193	0.141041	1.70793	3	0.635172		ENSG00000102886.14	16	30113855	30113856	0.5206	rs6565169	3.28	rs8061772	0.206642	-6.65	0.85621	224	224	susie	0.3	1.7e-16	-1.61825	0.10561	0.5206	-0.00578663	0.00279798	-2.06815	0.0386263
ENSG00000261033.1	17	20009233	20009234	0.0911	rs1682297	-2.87	rs7209653	0.115081	-4.58	-1.53818	273	1	top1	0.12	8.2e-06	1.53818	0.124005	0.0911	0.0123606	0.00624521	1.97921	0.0477923	2.89292	3	0.408431		ENSG00000273293.1	7	149881475	149881476	0.1898	rs6948743	2.89	rs10155809	0.0696	4.06	1.58274	261	261	susie	0.072	0.00012	1.61806	0.10565	0.1898	0.00634126	0.00462979	1.36967	0.170791
ENSG00000140807.6	16	50548329	50548330	0.2647	rs2357934	-3.28	rs8054797	0.232654	6.19	-1.53767	394	1	top1	0.23	9.6e-11	-1.53767	0.12413	0.2647	-0.0056142	0.00374174	-1.50043	0.133504	2.25593	3	0.521015		ENSG00000136267.13	7	14974776	14974777	0.2657	rs4721414	-3.74	rs10243242	0.0193	4.43	1.61298	544	51	enet	0.13	1.8e-07	1.61781	0.1057	0.2657	0.00633631	0.00369798	1.71345	0.0866298
ENSG00000144161.12	2	112255135	112255136	0.2445	rs13387346	2.52	rs7599551	0.124334	5.42	-2.14406	345	11	lasso	0.15	2.1e-07	-1.53675	0.124354	0.2445	-0.00849222	0.00443834	-1.91338	0.0556995	5.84954	3	0.119164		ENSG00000228274.3	22	38681819	38681820	0.1716	rs34500977	2.34	rs2235230	0.121287	-5.49	1.61909	373	373	susie	0.13	2.5e-07	-1.6158	0.10614	0.1716	-0.00538374	0.00446473	-1.20584	0.22788
ENSG00000257302.1	12	70671917	70671918	0.2871	rs9971800	-3.2	rs10879174	0.154906	-5.33	-1.5365	525	1	top1	0.15	2e-07	1.53645	0.12443	0.2871	0.00389049	0.00361739	1.0755	0.282152	0.954877	3	0.812169		ENSG00000104611.11	8	19313616	19313617	0.3585	rs11986238	3.35	rs1514701	0.177	-6.35	0.92377	750	6	lasso	0.19	2.5e-10	-1.61565	0.1062	0.3585	-0.00228921	0.00315781	-0.724935	0.468492
ENSG00000054392.12	1	210328251	210328252	0.2014	rs227178	3.55	rs12141729	0.083634	-4.33	1.53429	526	1	top1	0.084	0.00014	-1.53429	0.124958	0.2014	-0.00365174	0.0042283	-0.863642	0.387784	2.52483	3	0.47082		ENSG00000161217.11	3	196287956	196287957	0.3179	rs5016648	-3.28	rs1044988	0.068971	4.89	0.11961	383	12	enet	0.15	3.8e-08	1.6153	0.106245	0.3179	0.00338659	0.00339011	0.998964	0.317812
ENSG00000278200.1	17	81481569	81481570	0.2368	rs8073182	3.55	rs8069327	0.021647	3.44	0.46062	305	305	susie	0.1	3.3e-05	1.53351	0.125151	0.2368	0.00418496	0.00401541	1.04222	0.297308	1.25261	3	0.740415		ENSG00000269220.1	22	17777321	17777322	0.3229	rs5992665	2.92	rs7675	0.229794	-6.67	-1.27795	526	7	lasso	0.25	1.5e-13	1.6147	0.10638	0.3229	0.00440059	0.00338961	1.29826	0.194198
ENSG00000253764.1	8	1974636	1974637	0.3333	rs17683288	3.14	rs4633105	0.022572	-4.16	0.73203	628	32	enet	0.18	1.4e-08	-1.53283	0.12532	0.3333	-0.00466398	0.00334663	-1.39364	0.163427	0.311514	3	0.957849		ENSG00000151470.12	4	129093607	129093608	0.3153	rs6835359	4.6	rs1757923	0.231	-6.84	-0.81368	373	373	susie	0.25	2.8e-13	1.6147	0.10638	0.3153	0.00593862	0.00361313	1.64362	0.100254
ENSG00000273674.4	15	50908598	50908599	0.6373	rs2168623	2.4	rs11857810	0.126715	-5.72	1.25164	476	23	lasso	0.35	2.2e-16	-1.5327	0.12535	0.6373	-0.0023268	0.00240299	-0.968296	0.332897	0.535451	3	0.911037		ENSG00000042493.15	2	85418431	85418432	0.4669	rs10192927	-2.95	rs3770102	0.033039	4.81	1.63304	458	26	enet	0.15	1.4e-08	1.61463	0.106391	0.4669	0.00338409	0.00257363	1.31491	0.18854
ENSG00000165271.16	9	33473929	33473930	0.4923	rs3758268	3.41	rs3758280	0.334995	7.33	-1.53249	404	1	top1	0.33	1.2e-15	-1.53249	0.1254	0.4923	-0.0030544	0.00267126	-1.14343	0.25286	1.04883	3	0.78944		ENSG00000068903.19	19	38899861	38899862	0.357	rs3786949	-2.63	rs11879029	0.208569	-6.54	-1.52835	391	391	susie	0.22	1e-11	1.61428	0.106467	0.357	0.00247164	0.00312323	0.791373	0.428726
ENSG00000144749.13	3	66501262	66501263	0.1751	rs1379189	2.94	rs9875000	0.0761	4.27	-1.5313	416	1	top1	0.076	0.00028	-1.53134	0.12568	0.1751	-0.00464928	0.00463299	-1.00352	0.315612	3.71557	3	0.293861		ENSG00000204963.5	5	140834247	140834248	0.1906	rs31874	-2.96	rs2878996	0.0466	-4.08	1.73829	375	375	susie	0.068	0.00019	-1.6126	0.10683	0.1906	-0.00895689	0.00458054	-1.95542	0.0505335
ENSG00000158008.9	1	26019883	26019884	0.3072	rs807270	2.32	rs1938405	0.208305	-5.8	-1.53	445	1	top1	0.21	1.1e-09	1.53	0.126018	0.3072	0.0015293	0.00331858	0.46083	0.644921	8.34132	3	0.0394599		ENSG00000167360.4	11	5422110	5422111	0.3629	rs2647582	3.14	rs2442411	0.113793	-4.86	-1.61261	891	1	top1	0.11	1.3e-06	1.61261	0.107	0.3629	0.00215551	0.00310873	0.693375	0.488074
ENSG00000110427.14	11	33542071	33542072	0.247	rs3117655	-3.63	rs4755765	0.024187	3.92	-1.27939	439	9	lasso	0.027	0.022	-1.52926	0.126201	0.247	-0.00411516	0.00396533	-1.03779	0.29937	3.42563	3	0.330536		ENSG00000246627.6	12	2690898	2690899	0.2357	rs4765717	2.61	rs886898	0.09962	4.49	1.6117	543	1	top1	0.1	6.1e-06	1.61172	0.10702	0.2357	0.00829325	0.00417388	1.98694	0.046929
ENSG00000233184.6	1	101063610	101063611	0.1751	rs12405027	4.08	rs4617425	0.037269	4.27	1.31025	494	13	lasso	0.058	0.0014	1.52921	0.126212	0.1751	0.00405583	0.00447061	0.907221	0.36429	1.82217	3	0.610122		ENSG00000170852.10	7	32894130	32894131	0.4292	rs10242306	3.54	rs7785065	0.14	6.35	-1.81108	352	10	lasso	0.2	1.1e-10	-1.61149	0.10707	0.4292	-0.00313323	0.002771	-1.13072	0.258171
ENSG00000064655.18	20	46894623	46894624	0.251	rs436978	3.11	rs7269152	-0.004793	-3.67	-1.3014	525	21	enet	0.0044	0.2	1.52896	0.1263	0.251	0.00818646	0.0041656	1.96525	0.049385	0.747319	3	0.862022		ENSG00000114030.12	3	122514944	122514945	0.4296	rs9817571	-3.6	rs12487598	0.333554	8.08	-1.61119	495	1	top1	0.33	2.5e-18	-1.61119	0.107138	0.4296	-0.00530065	0.00283428	-1.8702	0.0614564
ENSG00000164078.12	3	49903843	49903844	0.3651	rs6774354	-3.21	rs2280406	0.221	6.43	-2.4616	313	73	enet	0.24	3.7e-11	-1.52842	0.12641	0.3651	-0.00693724	0.00330422	-2.09951	0.0357717	1.11523	3	0.773398		ENSG00000225165.3	5	95440043	95440044	0.2307	rs1426099	2.69	rs3909479	0.211	6.67	-1.80261	456	21	enet	0.22	4.1e-12	-1.61035	0.10732	0.2307	-0.00667941	0.00421618	-1.58423	0.113141
ENSG00000184923.12	10	87225447	87225448	0.2364	rs17427876	2.09	rs4501904	0.039397	3.94	-1.64356	269	5	lasso	0.067	0.00064	-1.52819	0.1265	0.2364	-0.00322306	0.00398301	-0.809201	0.418399	1.97124	3	0.578397		ENSG00000267838.2	19	54439543	54439544	0.72	rs4806626	2.98	rs3745420	0.444608	-9.22	-1.92723	457	457	susie	0.51	5.6e-31	1.61025	0.107343	0.72	0.00313104	0.00234392	1.33581	0.18161
ENSG00000230074.1	9	34678099	34678100	0.4814	rs10972262	-2.9	rs4878585	0.211582	-6.56	-0.91787	366	15	enet	0.23	1e-10	1.52684	0.1268	0.4814	0.00443989	0.00279699	1.58738	0.112427	0.248405	3	0.969421		ENSG00000271889.1	2	61162104	61162105	0.2042	rs13411201	2.73	rs11498	0.15519	5.66	1.52198	311	21	enet	0.17	3.5e-09	1.60989	0.107421	0.2042	0.00517819	0.00428124	1.20951	0.226468
ENSG00000113212.6	5	141172618	141172619	0.1396	rs31874	-2.96	rs13153056	0.01839	3.51	0.45661	447	447	susie	0.069	0.00052	-1.52652	0.12688	0.1396	-0.00947764	0.00553958	-1.7109	0.0871001	1.50604	3	0.680876		ENSG00000158528.11	7	94907201	94907202	0.1509	rs4729176	-3.24	rs17166665	0.000269	-3.55	-2.80887	356	356	susie	0.0063	0.14	1.60948	0.10751	0.1509	0.00195603	0.00485456	0.402926	0.687003
ENSG00000085999.11	1	46247687	46247688	0.2707	rs12410307	2.95	rs11576941	0.095844	5.27	1.64014	326	3	lasso	0.15	2.9e-07	1.52638	0.126916	0.2707	0.00589112	0.00372329	1.58224	0.113596	2.2248	3	0.52708		ENSG00000232600.3	8	144437674	144437675	0.1028	rs6988451	-2.5	rs760477	0.0864	5.22	1.8429	225	225	susie	0.11	1.3e-06	1.60765	0.1079	0.1028	0.0101365	0.00572303	1.77117	0.0765321
ENSG00000175634.14	11	67428482	67428483	0.21	rs11227771	2.33	rs11603236	0.004701	-3.45	-0.77687	222	10	enet	0.049	0.003	1.52609	0.126987	0.21	0.0069033	0.00422706	1.63312	0.102443	1.28503	3	0.732692		ENSG00000137478.14	11	73142260	73142261	0.1865	rs11235726	2.28	rs10793048	0.042373	3.94	1.22537	302	45	enet	0.073	0.0001	1.60899	0.108	0.1865	0.00337674	0.00438735	0.769655	0.441505
ENSG00000128487.16	17	20009343	20009344	0.104	rs1682297	-2.87	rs12451841	0.041339	4.22	-1.61247	273	3	lasso	0.047	0.0035	-1.52472	0.12733	0.104	-0.00930864	0.00560268	-1.66146	0.0966208	5.89398	3	0.116884		ENSG00000141562.17	17	82458179	82458180	0.303	rs9912348	-2.62	rs4789773	0.25	-7.04	-1.60626	400	1	top1	0.25	1.8e-13	1.60626	0.108216	0.303	0.00969676	0.00421888	2.29842	0.0215379
ENSG00000232456.1	1	16040028	16040029	0.38	rs11810329	2.64	rs1739828	0.073349	-4.9	-1.72127	378	17	enet	0.19	5.2e-09	1.52441	0.127407	0.38	0.00499339	0.00321095	1.55512	0.119918	0.269092	3	0.965733		ENSG00000264745.1	18	24015338	24015339	0.1476	rs16940610	-3.06	rs8089140	0.09419	-5.75	-1.45241	432	432	susie	0.14	8.3e-08	1.6058	0.108318	0.1476	0.00663579	0.00502133	1.32152	0.186328
ENSG00000174080.10	11	66568840	66568841	0.166	rs3782079	2.15	rs519380	0.165147	5.33	1.52315	257	1	top1	0.17	7.7e-08	1.52315	0.127721	0.166	0.00545362	0.0045003	1.21183	0.225576	5.91789	3	0.115674		ENSG00000163155.11	1	151165947	151165948	0.3401	rs2292166	3.76	rs6691701	0.149	6.17	-2.1555	310	5	lasso	0.22	6.3e-12	-1.60555	0.108372	0.3401	-0.00554476	0.00327679	-1.69213	0.090621
ENSG00000167106.11	9	127980512	127980513	0.2014	rs2246011	-3.01	rs968463	0.016231	3.76	0.31245	330	330	susie	0.026	0.025	1.52265	0.12785	0.2014	0.00367244	0.00430127	0.853804	0.393214	1.56865	3	0.666518		ENSG00000146433.8	6	158536435	158536436	0.2875	rs9457507	-2.02	rs10447366	0.052906	-4.69	-1.17291	501	21	enet	0.077	6.7e-05	1.60457	0.108588	0.2875	0.00533686	0.00353286	1.51064	0.130881
ENSG00000128891.15	15	40565056	40565057	0.4941	rs11070256	2.68	rs1044474	0.338563	-7.45	1.78586	331	331	susie	0.4	2e-19	-1.5216	0.12811	0.4941	-0.0023434	0.00264197	-0.88699	0.375084	3.13476	3	0.371311		ENSG00000215915.9	1	1449688	1449689	0.2275	rs752965	3.19	rs1695824	0.131	-5.16	1.11668	288	9	lasso	0.16	5.3e-09	-1.60415	0.108681	0.2275	-0.00584672	0.00401668	-1.45561	0.145501
ENSG00000139190.16	12	6470986	6470987	0.6959	rs2532484	3.19	rs12964	0.455092	-8.66	-1.2172	402	402	susie	0.47	3.8e-23	1.52118	0.12821	0.6959	0.00396678	0.00240969	1.64618	0.0997273	0.203127	3	0.977083		ENSG00000164967.9	9	34612103	34612104	0.1098	rs10758242	3.78	rs10972173	0.05245	4.24	-1.34832	361	361	susie	0.076	7.9e-05	-1.6041	0.108686	0.1098	-0.00955878	0.00596973	-1.60121	0.109331
ENSG00000159263.15	21	36699132	36699133	0.259	rs762376	-2.58	rs2073425	0.134804	5.52	1.3157	487	3	lasso	0.16	1.3e-07	1.51951	0.12863	0.259	0.00345973	0.00364255	0.949809	0.34221	3.08805	3	0.378248		ENSG00000180279.6	19	50808873	50808874	0.7082	rs10426	-2.85	rs11673306	0.390389	8.57	-1.60405	537	1	top1	0.39	5.7e-22	-1.60405	0.108703	0.7082	-0.00412767	0.00234803	-1.75793	0.078759
ENSG00000136247.14	7	6577433	6577434	0.242	rs10447683	3.13	rs11763814	0.050726	4.47	2.5563	287	13	enet	0.1	2.8e-05	1.5193	0.12868	0.242	0.000753041	0.00383794	0.19621	0.844446	7.53561	3	0.0566504		ENSG00000229980.4	17	50866678	50866679	0.5376	rs17564605	-2.77	rs7221352	0.141	-6.19	1.19394	398	11	lasso	0.24	8.5e-13	-1.60235	0.109078	0.5376	-0.00362102	0.00271041	-1.33597	0.18156
ENSG00000275759.1	12	118428280	118428281	0.2708	rs10774980	-3.24	rs17512574	0.175133	-5.57	1.9983	446	4	lasso	0.19	8.1e-09	-1.51922	0.12871	0.2708	-0.00975846	0.00430336	-2.26764	0.0233512	3.93358	3	0.268726		ENSG00000141837.19	19	13633024	13633025	0.2495	rs2900918	-3.27	rs2302080	0.011042	3.67	-0.5013	346	346	susie	0.027	0.013	-1.60203	0.109149	0.2495	-0.00652867	0.00392562	-1.66309	0.0962937
ENSG00000131386.17	3	16174648	16174649	0.3295	rs2042826	3.26	rs6766571	0.0174	-3.84	-0.9545	523	57	enet	0.11	1.2e-05	1.51905	0.12875	0.3295	0.00479272	0.003434	1.39567	0.162815	0.470996	3	0.925216		ENSG00000226413.2	12	48442946	48442947	0.1517	rs2446995	-2.34	rs1107654	0.008925	3.79	1.3659	458	458	susie	0.021	0.028	1.60202	0.10915	0.1517	0.00813566	0.00505639	1.60899	0.107619
ENSG00000258701.1	14	104821200	104821201	0.274	rs2494738	2.79	rs10142116	0.04174	-3.7	1.51799	357	1	top1	0.042	0.0059	-1.51799	0.12902	0.274	-0.00399747	0.00354762	-1.1268	0.259825	2.4346	3	0.487227		ENSG00000206562.11	3	15426634	15426635	0.246	rs7640807	3.2	rs6807885	0.123025	-5.48	0.00889	372	372	susie	0.16	7.3e-09	1.59945	0.109722	0.246	0.00377661	0.00393123	0.96067	0.336718
ENSG00000140400.16	15	75368153	75368154	0.2713	rs1565496	2.27	rs4886443	0.164057	5.94	1.37557	231	231	susie	0.19	8.3e-09	1.51788	0.12904	0.2713	0.00573362	0.0036838	1.55644	0.119603	1.00601	3	0.799799		ENSG00000116062.14	2	47695529	47695530	0.1599	rs9789343	-2.51	rs4552231	0.060854	-4.68	1.59878	361	1	top1	0.061	0.00038	-1.59878	0.10987	0.1599	-0.00941339	0.00486851	-1.93352	0.0531717
ENSG00000137824.15	15	40755850	40755851	0.0959	rs2016546	-2.58	rs8028552	-0.002098	3.34	0.42807	306	306	susie	0.03	0.017	1.51784	0.12905	0.0959	0.00516543	0.00616893	0.837331	0.402407	0.806837	3	0.847831		ENSG00000127663.14	19	4969112	4969113	0.4756	rs7507640	-3.15	rs710956	0.026399	4.25	-1.40305	418	35	enet	0.041	0.003	-1.59864	0.1099	0.4756	-0.00627124	0.0029886	-2.09839	0.0358711
ENSG00000182698.11	2	219333176	219333177	0.149	rs6436131	2.25	rs2385260	0.131013	-4.64	1.51785	417	1	top1	0.13	1.9e-06	-1.51785	0.129053	0.149	-0.00629719	0.00506213	-1.24398	0.213507	0.635687	3	0.888216		ENSG00000226393.1	9	21321299	21321300	0.2345	rs1113400	-2.78	rs10125010	0.11967	-5.93	1.73085	481	481	susie	0.15	2.1e-08	-1.5985	0.109924	0.2345	-0.00649547	0.004146	-1.56668	0.117189
ENSG00000244041.7	6	2987966	2987967	0.478	rs1885300	-2.67	rs9405188	0.067527	-5.25	-1.0953	680	37	enet	0.18	1.7e-08	1.5178	0.129065	0.478	0.00290464	0.00266612	1.08946	0.27595	9.92551	3	0.0192101		ENSG00000167088.10	18	21612266	21612267	0.2102	rs9960560	-3.08	rs291785	0.14177	5.31	-1.59748	248	1	top1	0.14	6e-08	-1.59748	0.11016	0.2102	-0.00604852	0.00421743	-1.43417	0.151523
ENSG00000233436.7	11	57751780	57751781	0.141	rs590240	-2.98	rs1783983	0.013783	3.89	-1.52922	393	393	susie	0.043	0.0053	-1.51737	0.129174	0.141	-0.00829733	0.00534221	-1.55316	0.120384	1.26408	3	0.737679		ENSG00000283366.1	22	18998273	18998274	0.6137	rs9606020	-2.99	rs5993445	0.285383	7.37	2.80928	295	17	enet	0.36	7e-20	1.5973	0.11021	0.6137	0.00288731	0.00248983	1.15964	0.246194
ENSG00000260296.1	4	40166674	40166675	0.3603	rs9685160	-3.1	rs813230	0.0173	4.39	1.0824	430	23	enet	0.061	0.001	1.5173	0.12919	0.3603	0.00432988	0.00317823	1.36236	0.173085	2.2643	3	0.519394		ENSG00000115524.15	2	197435090	197435091	0.1014	rs700639	2.68	rs787980	0.066912	4.37	1.42216	328	328	susie	0.075	8.8e-05	1.5971	0.110244	0.1014	0.00799517	0.00607889	1.31524	0.188431
ENSG00000125821.11	20	18587892	18587893	0.216	rs1555506	2.35	rs6045570	0.156159	5.45	-1.4434	482	482	susie	0.17	7.5e-08	-1.51713	0.1292	0.216	-0.00732603	0.00408817	-1.79201	0.0731321	2.18034	3	0.535831		ENSG00000258443.1	14	73520647	73520648	0.1466	rs1860139	2.31	rs2269967	0.0095	-4.21	1.23543	352	352	susie	0.073	0.00011	-1.59707	0.11025	0.1466	-0.00575885	0.00504468	-1.14157	0.253633
ENSG00000254352.1	8	78724135	78724136	0.395	rs2663301	-2.11	rs1384804	0.310839	-7.28	1.43123	320	320	susie	0.32	4.3e-15	-1.51591	0.12954	0.395	-0.00404204	0.00295574	-1.36752	0.171461	3.17623	3	0.365245		ENSG00000132681.16	1	160151569	160151570	0.2122	rs4656252	2.84	rs6663715	-0.00103	3.45	-1.6726	515	515	susie	0.046	0.0018	-1.59702	0.110261	0.2122	-0.00581332	0.00405533	-1.4335	0.151715
ENSG00000068615.17	2	86338082	86338083	0.1939	rs708600	-2.59	rs1863063	0.051837	4.57	1.52974	419	21	enet	0.067	0.0006	1.51558	0.129626	0.1939	0.0076764	0.00445441	1.72333	0.0848296	2.70471	3	0.439428		ENSG00000027847.13	5	177600099	177600100	0.3168	rs10866705	-3.06	rs13175367	0.162	6.13	1.35381	240	12	enet	0.21	2.9e-11	1.59641	0.1104	0.3168	0.00689177	0.00363272	1.89714	0.0578099
ENSG00000176971.3	11	26994183	26994184	0.238	rs4923445	2.73	rs10835114	0.115499	4.36	-1.51549	522	1	top1	0.12	7.9e-06	-1.51549	0.129649	0.238	-0.00471244	0.00388921	-1.21167	0.225639	0.794797	3	0.850711		ENSG00000187741.14	16	89816656	89816657	0.2911	rs1045814	-2.92	rs12207	0.035653	4.82	-0.05824	362	26	enet	0.17	2.9e-09	1.59588	0.11052	0.2911	0.00589908	0.00372699	1.5828	0.113467
ENSG00000126790.11	14	59484429	59484430	0.553	rs12887755	3.88	rs8660	0.31362	-7.46	-1.6232	457	23	enet	0.37	9.7e-18	1.51547	0.12965	0.553	0.00273308	0.00249203	1.09673	0.27276	8.05728	3	0.0448427		ENSG00000128513.14	7	124929871	124929872	0.1635	rs11768153	2.29	rs7806680	-0.00524	3.91	-1.93455	351	9	lasso	-0.0012	0.38	-1.59562	0.11057	0.1635	-0.00541754	0.00483907	-1.11954	0.262909
ENSG00000272994.1	2	105337357	105337358	0.2153	rs6733999	-2.64	rs2679876	0.116917	4.45	1.51501	568	1	top1	0.12	7e-06	1.51501	0.129769	0.2153	0.00543249	0.00411638	1.31973	0.186927	1.09619	3	0.777993		ENSG00000116783.14	1	74235400	74235401	0.391	rs481387	3.01	rs11210427	0.218	6.5	-2.20518	356	26	enet	0.26	4.8e-14	-1.59508	0.110695	0.391	-0.00319458	0.0030208	-1.05753	0.29027
ENSG00000114491.13	3	124730365	124730366	0.2076	rs7623070	3.77	rs332512	0.109	5.03	0.6392	644	17	enet	0.13	1.6e-06	1.51495	0.12978	0.2076	0.00578548	0.00422203	1.37031	0.170591	1.24551	3	0.742111		ENSG00000278893.1	16	64983226	64983227	0.1354	rs12446464	-2	rs1532418	0.072385	4.62	-1.59424	444	1	top1	0.072	0.00011	-1.59424	0.11088	0.1354	-0.00779798	0.00518162	-1.50493	0.132342
ENSG00000280353.1	19	48199719	48199720	0.338	rs279451	3.22	rs3745718	0.161428	5.59	-1.57436	497	497	susie	0.17	7.1e-08	-1.51488	0.1298	0.338	-0.00558435	0.00319736	-1.74655	0.0807153	4.78645	3	0.188119		ENSG00000257727.5	12	56316221	56316222	0.1513	rs1274498	-2.35	rs17118431	0.086291	4.31	-1.5942	258	1	top1	0.086	2.5e-05	-1.59416	0.1109	0.1513	-0.0060465	0.00482397	-1.25343	0.21005
ENSG00000170852.10	7	32894130	32894131	0.4257	rs10242306	3.54	rs4720085	0.018485	4.1	-1.75414	352	31	enet	0.057	0.0015	-1.5148	0.12982	0.4257	-0.00311392	0.00275308	-1.13107	0.258026	7.3487	3	0.061576		ENSG00000260630.6	16	88663297	88663298	0.3403	rs4782377	-3.2	rs11076696	0.153056	-5.53	-1.78578	381	14	enet	0.15	1.6e-08	1.59353	0.11104	0.3403	0.00788952	0.00368193	2.14277	0.0321316
ENSG00000170647.3	11	100991988	100991989	0.349	rs12289202	2.45	rs10895009	0.062621	-4.12	1.51471	537	1	top1	0.063	0.00092	-1.51471	0.129846	0.349	-0.00397498	0.00335599	-1.18445	0.236237	2.67979	3	0.443673		ENSG00000226232.8	16	69996187	69996188	0.6881	rs7200764	-1.94	rs929843	0.510973	9.81	-1.48031	197	17	enet	0.54	2.6e-33	-1.59343	0.11106	0.6881	-0.00158201	0.00228415	-0.692604	0.488558
[truncated: 6,266 more rows]
[truncated: 55 more columns]

## Sheet: S10. polygen. scores
			Suicidality				S-factor
Base Population	Target Population	Target	R2 (%)	P	beta	se	R2 (%)	P	beta	se	zdiff
[truncated: 35 more rows]
